# Supplementary material for: Comparative efficacy of various exercise therapies for chronic fatigue syndrome: A systematic review and network meta-analysis
Source: iScience. 2025 Nov 21;28(12):114178. doi: 10.1016/j.isci.2025.114178 (PMC12744296; doi:10.1016/j.isci.2025.114178)
Supplement: Table S1. Search strategy in electronic databases — Systematic literature review search terms and strategy, related to STAR Methods. [file mmc2.xlsx]

## Sheet: Table S1
Table S1. Systematic literature review search terms and strategy, related to STAR Methods.
MEDLINE (OVID)
1 Fatigue Syndrome, Chronic/(6486)
2 (chronic adj3 fatigue).mp. [mp = title, book title, abstract, original title, name of substance word, subject heading word, floating sub-heading word, keyword heading word, organism supplementary concept word, protocol supplementary concept word, rare disease supplementary concept word, unique identifier, synonyms, population supplementary concept word, anatomy supplementary concept word] (1165…
3 (fatigue adj3 syndrome).mp. (9329)
4 (myalgic adj3 encephalomyelitis).mp. (1947)
5 CFS.mp. (10757)
6 Royal free disease.mp. (11)
7 fatigue- fatigue-fibromyalgia.mp. (0)
8 (chronic adj3 mononucleosis).mp. (117)
9 (chronic adj3 Epstein Barr).mp. (667)
10 systemic exertion intolerance.mp. (49)
11 epidemic neuromyasthenia.mp. (41)
12 CFIDS.mp. (25)
13 PVFS.mp. (63)
14 Yuppie.mp. (20)
15 iceland disease.mp. (18)
16 akureyri disease.mp. (7)
17 1 or 2 or 3 or 4 or 5 or 6 or 7 or 8 or 9 or 10 or 11 or 12 or 13 or 14 or 15 or 16 (19812)
18 Yoga.mp. or exp Yoga/ (8393)
19 Tai Ji.mp. or exp Tai Ji/ (1677)
20 Qigong.mp. or exp Qigong/ (1230)
21 exp Exercise/ or exp Exercise Therapy/ (306632)
22 exp Physical Fitness/ (38629)
23 exp Physical Exertion/ (57830)
24 exp Exercise Movement Techniques/ (11370)
25 exp Sports/ (230294)
26 exp Mind-Body Therapies/ (49725)
27 exp Breathing Exercises/ (4561)
28 exp Endurance Training/ (707)
29 exp Resistance Training/ (13887)
30 exp Postural Balance/ (30312)
31 (Taiji or Chi, Tai or Tai Chi Chuan or Taijiquan or Quan, Tai Ji or tai or Wuqinxi or Five-animal exercises or Yijinjing or Eight-section Brocade or baduanjin or thai or Liuzijue or Qi Gong or Daoyin or Dao Yin or Chinese Health Qigong or traditional exercise therapy or traditional chinese exercise* or Medicine, Chinese Traditional or shadowboxing or yoga or asana or hatha yoga or vinyasa or h…
32 (graded activity or gradual* exercises or graded exercise or graded exercise therapy or stepped care or incremental exercise or adaptive exercise).mp. [mp = title, book title, abstract, original title, name of substance word, subject heading word, floating sub-heading word, keyword heading word, organism supplementary concept word, protocol supplementary concept word, rare disease supplementar…
33 (Sports or walking or hopping or jogging or jumping or bicycle* or cycl* or climbing or danc* or gymnastics or calisthenics or aquatic* or swim* or running or hiking or martial art* or boxing or treadmill* or karate or crossfit or weight-bearing activity or strength-based sport or trail running or Nordic walking or parkour or Zumba or tango or ballroom dancing).mp. [mp = title, book title, abs…
34 (((breathing or breathing therap* or breathing exercise* or respiration) and therap*) or Exercise, Breathing or Respiratory Muscle Training or Muscle Training, Respiratory or Training, Respiratory Muscle or pranayama or diaphragmatic breathing or Buteyko or pursed-lip breathing or slow breathing).mp. [mp = title, book title, abstract, original title, name of substance word, subject heading wor…
35 (anaerobic exercise or high-intensity interval training or sprint interval training).mp. [mp = title, book title, abstract, original title, name of substance word, subject heading word, floating sub-heading word, keyword heading word, organism supplementary concept word, protocol supplementary concept word, rare disease supplementary concept word, unique identifier, synonyms, population supple…
36 (aerobic or Exercise Aerobic or aerobic exercise or low-impact aerobics or moderate-intensity aerobic exercise or high-intensity aerobic exercise).mp. [mp = title, book title, abstract, original title, name of substance word, subject heading word, floating sub-heading word, keyword heading word, organism supplementary concept word, protocol supplementary concept word, rare disease supplementar…
37 (Muscle Strength* or Muscle Stretching Exercises or Strength Training or strengthening program* or (muscular and resistance) or lifting effort* or power lifting or Resistance Training or progressive resistance training or Weight Bearing or Weight Bearing Exercise Program or Weight Bearing Strengthening Program or weight lift* or Weight Lifting Exercise Program or weight train* or weights lifti…
38 (Muscle Strength* or Muscle Stretching Exercises or Strength Training or strengthening program* or (muscular and resistance) or lifting effort* or power lifting or Resistance Training or progressive resistance training or Weight Bearing or Weight Bearing Exercise Program or Weight Bearing Strengthening Program or weight lift* or Weight Lifting Exercise Program or weight train* or weights lifti…
39 (combined exercise training or mixed exercise training or multiconvergent or Multidisciplinary intensive rehabilitation treatment or multimodal exercise training or circuit training or hybrid training).mp. [mp = title, book title, abstract, original title, name of substance word, subject heading word, floating sub-heading word, keyword heading word, organism supplementary concept word, protoco…
40 (postural training or Postural Balance or postural balance or balance training or sensorimotor training or vestibular rehabilitation or stability exercise or proprioception training).mp. [mp = title, book title, abstract, original title, name of substance word, subject heading word, floating sub-heading word, keyword heading word, organism supplementary concept word, protocol supplementary con…
41 (((((((Exercise or Exercise Therapy or Exercise Therapies or Physical Fitness or Exercise Movement Techniques or Physical Education) and Training) or Physical Exertion or physical activ* or physical condition* or physical effort* or physical mobility or physical train* or physical exercise or physical intervention or physical performance or Physical Therapy Modalities or Exercise Movement Tech…
42 (isokinetic exercise or isotonic exercise or isometric training).mp. [mp = title, book title, abstract, original title, name of substance word, subject heading word, floating sub-heading word, keyword heading word, organism supplementary concept word, protocol supplementary concept word, rare disease supplementary concept word, unique identifier, synonyms, population supplementary concept word…
43 18 or 19 or 20 or 21 or 22 or 23 or 24 or 25 or 26 or 27 or 28 or 29 or 30 or 31 or 32 or 33 or 34 or 35 or 36 or 37 or 38 or 39 or 40 or 41 or 42 (3051741)
44 17 and 43 (2833)
45 exp Randomized Controlled Trial/ (633723)
46 exp Controlled Clinical Trial/ (724488)
47 randomi?ed.ab. (811042)
48 placebo.ab. (256049)
49 randomly.ab. (453252)
50 trial.ab. (738401)
51 groups.ab. (2808835)
52 45 or 46 or 47 or 48 or 49 or 50 or 51 (4042052)
53 44 and 52 (809)
54 exp animals/ not humans.sh. (5307870)
55 53 not 54 (758)
EMBASE (OVID)
1 Fatigue Syndrome, Chronic/ (13471)
2 (chronic adj3 fatigue).mp. [mp = title, abstract, heading word, drug trade name, original title, device manufacturer, drug manufacturer, device trade name, keyword heading word, floating subheading word, candidate term word] (19996)
3 (fatigue adj3 syndrome).mp. [mp = title, abstract, heading word, drug trade name, original title, device manufacturer, drug manufacturer, device trade name, keyword heading word, floating subheading word, candidate term word] (15718)
4 (myalgic adj3 encephalomyelitis).mp. [mp = title, abstract, heading word, drug trade name, original title, device manufacturer, drug manufacturer, device trade name, keyword heading word, floating subheading word, candidate term word] (2154)
5 CFS.mp. [mp = title, abstract, heading word, drug trade name, original title, device manufacturer, drug manufacturer, device trade name, keyword heading word, floating subheading word, candidate term word] (14467)
6 Royal free disease.mp. [mp = title, abstract, heading word, drug trade name, original title, device manufacturer, drug manufacturer, device trade name, keyword heading word, floating subheading word, candidate term word] (11)
7 fatigue- fatigue-fibromyalgia.mp. [mp = title, abstract, heading word, drug trade name, original title, device manufacturer, drug manufacturer, device trade name, keyword heading word, floating subheading word, candidate term word] (0)
8 (chronic adj3 mononucleosis).mp. [mp = title, abstract, heading word, drug trade name, original title, device manufacturer, drug manufacturer, device trade name, keyword heading word, floating subheading word, candidate term word] (122)
9 (chronic adj3 Epstein Barr).mp. [mp = title, abstract, heading word, drug trade name, original title, device manufacturer, drug manufacturer, device trade name, keyword heading word, floating subheading word, candidate term word] (887)
10 systemic exertion intolerance.mp. [mp = title, abstract, heading word, drug trade name, original title, device manufacturer, drug manufacturer, device trade name, keyword heading word, floating subheading word, candidate term word] (59)
11 epidemic neuromyasthenia.mp. [mp = title, abstract, heading word, drug trade name, original title, device manufacturer, drug manufacturer, device trade name, keyword heading word, floating subheading word, candidate term word] (29)
12 CFIDS.mp. [mp = title, abstract, heading word, drug trade name, original title, device manufacturer, drug manufacturer, device trade name, keyword heading word, floating subheading word, candidate term word] (37)
13 PVFS.mp. [mp = title, abstract, heading word, drug trade name, original title, device manufacturer, drug manufacturer, device trade name, keyword heading word, floating subheading word, candidate term word] (92)
14 Yuppie.mp. [mp = title, abstract, heading word, drug trade name, original title, device manufacturer, drug manufacturer, device trade name, keyword heading word, floating subheading word, candidate term word] (21)
15 iceland disease.mp. [mp = title, abstract, heading word, drug trade name, original title, device manufacturer, drug manufacturer, device trade name, keyword heading word, floating subheading word, candidate term word] (9)
16 akureyri disease.mp. [mp = title, abstract, heading word, drug trade name, original title, device manufacturer, drug manufacturer, device trade name, keyword heading word, floating subheading word, candidate term word] (4)
17 1 or 2 or 3 or 4 or 5 or 6 or 7 or 8 or 9 or 10 or 11 or 12 or 13 or 14 or 15 or 16 (31479)
18 exp yoga/ or Yoga.mp. (15533)
19 Tai Chi.mp. or exp Tai Chi/ (5126)
20 Qigong.mp. or exp qigong/ (2129)
21 exp exercise/ (476480)
22 exp kinesiotherapy/ (109904)
23 exp sport/ (231388)
24 aerobic exercise/ (26342)
25 exp anaerobic exercise/ (1302)
26 exp breathing exercise/ (11936)
27 exp endurance training/ (10640)
28 exp resistance training/ (32475)
29 (Taiji or Chi, Tai or Tai Chi Chuan or Taijiquan or Quan, Tai Ji or gi gong or gigong or tai or Wuqinxi or Five-animal exercises or Yijinjing or Eight-section Brocade or baduanjin or thai or Liuzijue or Qi Gong or Daoyin or Dao Yin or Chinese Health Qigong or traditional exercise therapy or traditional chinese exercise* or Medicine, Chinese Traditional or shadowboxing or yoga or asana or hatha…
30 (graded activity or gradual* exercises or graded exercise or graded exercise therapy or stepped care or incremental exercise or adaptive exercise).mp. [mp = title, abstract, heading word, drug trade name, original title, device manufacturer, drug manufacturer, device trade name, keyword heading word, floating subheading word, candidate term word] (9603)
31 (Sports or walking or hopping or jogging or jumping or bicycle* or cycl* or climbing or danc* or gymnastics or calisthenics or aquatic* or swim* or running or hiking or martial art* or boxing or treadmill* or karate or crossfit or weight-bearing activity or strength-based sport or trail running or Nordic walking or parkour or Zumba or tango or ballroom dancing).mp. [mp = title, abstract, headi…
32 (((breathing or breathing therap* or breathing exercise* or respiration) and therap*) or Exercise, Breathing or Respiratory Muscle Training or Muscle Training, Respiratory or Training, Respiratory Muscle or pranayama or diaphragmatic breathing or Buteyko or pursed-lip breathing or slow breathing).mp. [mp = title, abstract, heading word, drug trade name, original title, device manufacturer, dru…
33 (anaerobic exercise or high-intensity interval training or sprint interval training).mp. [mp = title, abstract, heading word, drug trade name, original title, device manufacturer, drug manufacturer, device trade name, keyword heading word, floating subheading word, candidate term word] (8883)
34 (aerobic or Exercise Aerobic or aerobic exercise or low-impact aerobics or moderate-intensity aerobic exercise or high-intensity aerobic exercise).mp. [mp = title, abstract, heading word, drug trade name, original title, device manufacturer, drug manufacturer, device trade name, keyword heading word, floating subheading word, candidate term word] (165956)
35 (Muscle Strength* or Muscle Stretching Exercises or Strength Training or strengthening program* or (muscular and resistance) or lifting effort* or power lifting or Resistance Training or progressive resistance training or Weight Bearing or Weight Bearing Exercise Program or Weight Bearing Strengthening Program or weight lift* or Weight Lifting Exercise Program or weight train* or weights lifti…
36 (combined exercise training or mixed exercise training or multiconvergent or Multidisciplinary intensive rehabilitation treatment or multimodal exercise training or circuit training or hybrid training).mp. [mp = title, abstract, heading word, drug trade name, original title, device manufacturer, drug manufacturer, device trade name, keyword heading word, floating subheading word, candidate ter…
37 (postural training or Postural Balance or postural balance or balance training or sensorimotor training or vestibular rehabilitation or stability exercise or proprioception training).mp. [mp = title, abstract, heading word, drug trade name, original title, device manufacturer, drug manufacturer, device trade name, keyword heading word, floating subheading word, candidate term word] (8927)
38 (((((((Exercise or Exercise Therapy or Exercise Therapies or Physical Fitness or Exercise Movement Techniques or Physical Education) and Training) or Physical Exertion or physical activ* or physical condition* or physical effort* or physical mobility or physical train* or physical exercise or physical intervention or physical performance or Physical Therapy Modalities or Exercise Movement Tech…
39 (((((((Exercise or Exercise Therapy or Exercise Therapies or Physical Fitness or Exercise Movement Techniques or Physical Education) and Training) or Physical Exertion or physical activ* or physical condition* or physical effort* or physical mobility or physical train* or physical exercise or physical intervention or physical performance or Physical Therapy Modalities or Exercise Movement Tech…
40 (isokinetic exercise or isotonic exercise or isometric training).mp. [mp = title, abstract, heading word, drug trade name, original title, device manufacturer, drug manufacturer, device trade name, keyword heading word, floating subheading word, candidate term word] (3699)
41 18 or 19 or 20 or 21 or 22 or 23 or 24 or 25 or 26 or 27 or 28 or 29 or 30 or 31 or 32 or 33 or 34 or 35 or 36 or 37 or 38 or 39 or 40 (4491621)
42 17 and 41 (6153)
43 exp randomized controlled trial/ (866609)
44 exp controlled clinical trial/ (1048083)
45 randomi?ed.ab. (1168325)
46 placebo.ab. (377329)
47 randomly.ab. (599329)
48 trial.ab. (1083404)
49 groups.ab. (3912621)
50 43 or 44 or 45 or 46 or 47 or 48 or 49 (5673839)
51 42 and 50 (1696)
52 animals.mp. or animal/ (2510567)
53 51 not 52 (1646)
PsycInfo (OVID)
1 chronic fatigue syndrome/ (2229)
2 (chronic adj3 fatigue).mp. [mp = title, abstract, heading word, table of contents, key concepts, original title, tests & measures, mesh word] (3885)
3 (fatigue adj3 syndrome).mp. (3134)
4 (myalgic adj3 encephalomyelitis).mp. (421)
5 CFS.mp. (2484)
6 Royal free disease.mp. (0)
7 fatigue-fibromyalgia.mp. (9)
8 (chronic adj3 mononucleosis).mp. (5)
9 (chronic adj3 Epstein Barr).mp. (18)
10 systemic exertion intolerance.mp. (8)
11 epidemic neuromyasthenia.mp. (1)
12 CFIDS.mp. (14)
13 PVFS.mp. (9)
14 Yuppie.mp. (21)
15 iceland disease.mp. (1)
16 akureyri disease.mp. (1)
17 1 or 2 or 3 or 4 or 5 or 6 or 7 or 8 or 9 or 10 or 11 or 12 or 13 or 14 or 15 or 16 (4790)
18 Yoga.mp. or exp Yoga/ (4394)
19 exp Exercise/ or exp Exercise Therapy/ (35203)
20 exp Physical Fitness/ (5297)
21 exp Sports/ (48427)
22 exp Mind Body Therapy/ (10464)
23 exp Respiration/ (7030)
24 exp Aerobic Exercise/ (2676)
25 exp Physical Endurance/ or exp Endurance/ (9361)
26 exp Resistance/ (6322)
27 exp Equilibrium/ (4406)
28 (Taiji or Chi, Tai or Tai Chi Chuan or Taijiquan or Quan, Tai Ji or tai or Wuqinxi or Five-animal exercises or Yijinjing or Eight-section Brocade or baduanjin or thai or Liuzijue or Qi Gong or Daoyin or Dao Yin or Chinese Health Qigong or traditional exercise therapy or traditional chinese exercise* or Medicine, Chinese Traditional or shadowboxing or yoga or asana or hatha yoga or vinyasa or h…
29 (graded activity or gradual* exercises or graded exercise or graded exercise therapy or stepped care or incremental exercise or adaptive exercise).mp. [mp = title, abstract, heading word, table of contents, key concepts, original title, tests & measures, mesh word] (1847)
30 (Sports or walking or hopping or jogging or jumping or bicycle* or cycl* or climbing or danc* or gymnastics or calisthenics or aquatic* or swim* or running or hiking or martial art* or boxing or treadmill* or karate or crossfit or weight-bearing activity or strength-based sport or trail running or Nordic walking or parkour or Zumba or tango or ballroom dancing).mp. [mp = title, abstract, headi…
31 (((breathing or breathing therap* or breathing exercise* or respiration) and therap*) or Exercise, Breathing or Respiratory Muscle Training or Muscle Training, Respiratory or Training, Respiratory Muscle or pranayama or diaphragmatic breathing or Buteyko or pursed-lip breathing or slow breathing).mp. [mp = title, abstract, heading word, table of contents, key concepts, original title, tests & …
32 (anaerobic exercise or high-intensity interval training or sprint interval training).mp. [mp = title, abstract, heading word, table of contents, key concepts, original title, tests & measures, mesh word] (429)
33 (aerobic or Exercise Aerobic or aerobic exercise or low-impact aerobics or moderate-intensity aerobic exercise or high-intensity aerobic exercise).mp. [mp = title, abstract, heading word, table of contents, key concepts, original title, tests & measures, mesh word] (6336)
34 (Muscle Strength* or Muscle Stretching Exercises or Strength Training or strengthening program* or (muscular and resistance) or lifting effort* or power lifting or Resistance Training or progressive resistance training or Weight Bearing or Weight Bearing Exercise Program or Weight Bearing Strengthening Program or weight lift* or Weight Lifting Exercise Program or weight train* or weights lifti…
35 (combined exercise training or mixed exercise training or multiconvergent or Multidisciplinary intensive rehabilitation treatment or multimodal exercise training or circuit training or hybrid training).mp. [mp = title, abstract, heading word, table of contents, key concepts, original title, tests & measures, mesh word] (143)
36 (postural training or Postural Balance or postural balance or balance training or sensorimotor training or vestibular rehabilitation or stability exercise or proprioception training).mp. [mp = title, abstract, heading word, table of contents, key concepts, original title, tests & measures, mesh word] (5410)
37 (((((((Exercise or Exercise Therapy or Exercise Therapies or Physical Fitness or Exercise Movement Techniques or Physical Education) and Training) or Physical Exertion or physical activ* or physical condition* or physical effort* or physical mobility or physical train* or physical exercise or physical intervention or physical performance or Physical Therapy Modalities or Exercise Movement Tech…
38 (isokinetic exercise or isotonic exercise or isometric training).mp. [mp = title, abstract, heading word, table of contents, key concepts, original title, tests & measures, mesh word] (34)
39 18 or 19 or 20 or 21 or 22 or 23 or 24 or 25 or 26 or 27 or 28 or 29 or 30 or 31 or 32 or 33 or 34 or 35 or 36 or 37 or 38 (419116)
40 17 and 39 (678)
41 (double-blind or random: assigned or control).tw. (584410)
42 clinical trials/ (12475)
43 (controlled adj3 trial*).mp. (72028)
44 (clinical adj2 trial*).mp. (58679)
45 (randomi?ed adj7 trial*).mp. (86187)
46 41 or 42 or 43 or 44 or 45 (664539)
47 40 and 46 (232)
Cochrane Library
#1 MeSH descriptor: [Fatigue Syndrome, Chronic] explode all trees (560)
#2 chronic near/3 fatigue (3115)
#3 fatigue near/3 syndrome (1907)
#4 myalgic near/3 encephalomyelitis (151)
#5 CFS (1278)
#6 Royal free disease (1787)
#7 fatigue-fibromyalgia (126)
#8 chronic near/3 mononucleosis (3)
#9 chronic near/3 Epstein Barr (11)
#10 systemic exertion intolerance (10)
#11 epidemic neuromyasthenia (1)
#12 CFIDS (3)
#13 PVFS (7)
#14 Yuppie (0)
#15 iceland disease.mp. (2)
#16 akureyri disease.mp. (0)
#17 #1 or #2 or #3 or #4 or #5 or #6 or #7 or #8 or #9 or #10 or #11 or #12 or #13 or #14 or #15 or #16 (6176)
#18 MeSH descriptor: [Tai Ji] explode all trees (586)
#19 MeSH descriptor: [Qigong] explode all trees (165)
#20 MeSH descriptor: [Exercise] explode all trees (39252)
#21 MeSH descriptor: [Exercise Therapy] explode all trees (22162)
#22 MeSH descriptor: [Physical Fitness] explode all trees (4981)
#23 MeSH descriptor: [Exercise Movement Techniques] explode all trees (3570)
#24 MeSH descriptor: [Physical Exertion] explode all trees (4807)
#25 MeSH descriptor: [Sports] explode all trees (22360)
#26 MeSH descriptor: [Mind-Body Therapies] explode all trees (9498)
#27 MeSH descriptor: [Respiration] explode all trees (8229)
#28 MeSH descriptor: [Endurance Training] explode all trees (201)
#29 MeSH descriptor: [Resistance Training] explode all trees (5781)
#30 (Taiji OR Chi, Tai OR Tai Chi Chuan OR Taijiquan OR Quan, Tai Ji OR tai OR Wuqinxi OR Five-animal exercises OR Yijinjing OR Eight-section Brocade OR baduanjin OR thai OR Liuzijue OR Qi Gong OR Daoyin OR Dao Yin OR Chinese Health Qigong OR traditional exercise therapy OR traditional chinese exercise* OR Medicine, Chinese Traditional OR shadowboxing OR yoga OR asana OR hatha yoga OR vinyasa OR …
#31 (graded activity OR gradual* exercises OR graded exercise OR graded exercise therapy OR stepped care OR incremental exercise OR adaptive exercise):ti,ab,kw (11517)
#32 (Sports OR walking OR hopping OR jogging OR jumping OR bicycle* OR cycl* OR climbing OR danc* OR gymnastics OR calisthenics OR aquatic* OR swim* OR running OR hiking OR martial art* OR boxing OR treadmill* OR karate OR crossfit OR weight-bearing activity OR strength-based sport OR trail running OR Nordic walking OR parkour OR Zumba OR tango OR ballroom dancing):ti,ab,kw (172810)
#33 (breathing OR breathing therap* OR breathing exercise* OR respiration and therap* OR Exercise, Breathing OR Respiratory Muscle Training OR Muscle Training, Respiratory OR Training, Respiratory Muscle OR pranayama OR diaphragmatic breathing OR Buteyko OR pursed-lip breathing OR slow breathing):ti,ab,kw (36776)
#34 (anaerobic exercise OR high-intensity interval training OR sprint interval training):ti,ab,kw (6714)
#35 (aerobic OR Exercise Aerobic OR aerobic exercise OR low-impact aerobics OR moderate-intensity aerobic exercise OR high-intensity aerobic exercise):ti,ab,kw (22048)
#36 (Muscle Strength* OR Muscle Stretching Exercises OR Strength Training OR strengthening program* OR (muscular and resistance) OR lifting effort* OR power lifting OR Resistance Training OR progressive resistance training OR Weight Bearing OR Weight Bearing Exercise Program OR Weight Bearing Strengthening Program OR weight lift* OR Weight Lifting Exercise Program OR weight train* OR weights lift…
#37 (combined exercise training OR mixed exercise training OR multiconvergent OR Multidisciplinary intensive rehabilitation treatment OR multimodal exercise training OR circuit training OR hybrid training):ti,ab,kw (10750)
#38 (postural training OR Postural Balance OR postural balance OR balance training OR sensorimotor training OR vestibular rehabilitation OR stability exercise OR proprioception training):ti,ab,kw (19814)
#39 Exercise OR Exercise Therapy OR Exercise Therapies OR Physical Fitness OR Exercise Movement Techniques OR Physical Education and Training OR Physical Exertion OR physical activ* OR physical condition* OR physical effort* OR physical mobility OR physical train* OR physical exercise OR physical intervention OR physical performance OR Physical Therapy Modalities OR Exercise Movement Techniques O…
#40 #18 OR #19 OR #20 OR #21 OR #22 OR #23 OR #24 OR #25 OR #26 OR #27 OR #28 OR #29 #30 OR #31 OR #32 OR #33 OR #34 OR #35 OR #36 OR #37 OR #38 OR #39 (545205)
#41 #17 AND #40 (3410)
#42 randomized controlled trial (1122237)
#43 Trials, Randomized Clinical or Clinical Trials, Randomized or Controlled Clinical Trials, Randomized (970029)
#44 #42 or #43 (1193311)
#45 #41 AND #44 (2792) in trials (1872)
Web of Science
1 TS = (chronic fatigue syndrome) (10568)
2 TS = (chronic Near/3 fatigue) (11725)
3 TS = (fatigue near/3 syndrome) (9184)
4 TS = (myalgic near/3 encephalomyelitis) (1584)
5 TS = (CFS) (15594)
6 TS = (chronic NEAR/3 mononucleosis) (90)
7 TS = (chronic Near/3 Epstein Barr) (577)
8 TS = (systemic exertion intolerance) (47)
9 TS = (epidemic neuromyasthenia) (24)
10 TS = (royal free disease) (804)
11 TS = (fatigue-fibromyalgia) (33)
12 TS = (CFIDS) (22)
13 TS = (PVFS) (100)
14 TS = (Yuppie) (16)
15 TS = (iceland disease) (1290)
16 TS = (akureyri disease) (12)
17 #16 OR #15 OR #14 OR #13 OR #12 OR #11 OR #10 OR #9 OR #8 OR #7 OR #6 OR #5 OR #4 OR #3 OR #2 OR #1 (29369)
18 TS = (Taiji OR Chi, Tai OR Tai Chi Chuan OR Taijiquan OR Quan, Tai Ji OR tai OR Wuqinxi OR Five-animal exercises OR Yijinjing OR Eight-section Brocade OR baduanjin OR thai OR Liuzijue OR Qi Gong OR Daoyin OR Dao Yin OR Chinese Health Qigong OR traditional exercise therapy OR traditional chinese exercise* OR Medicine, Chinese Traditional OR shadowboxing OR yoga OR asana OR hatha yoga OR vinyasa…
19 TS = (graded activity OR gradual* exercises OR graded exercise OR graded exercise therapy OR stepped care OR incremental exercise OR adaptive exercise) (137082)
20 TS = (Sports OR walking OR hopping OR jogging OR jumping OR bicycle* OR cycl* OR climbing OR danc* OR gymnastics OR calisthenics OR aquatic* OR swim* OR running OR hiking OR martial art* OR boxing OR treadmill* OR karate OR crossfit OR weight-bearing activity OR strength-based sport OR trail running OR Nordic walking OR parkour OR Zumba OR tango OR ballroom dancing) (4107505)
21 TS = (breathing OR breathing therap* OR breathing exercise* OR respiration and therap* OR Exercise, Breathing OR Respiratory Muscle Training OR Muscle Training, Respiratory OR Training, Respiratory Muscle OR pranayama OR diaphragmatic breathing OR Buteyko OR pursed-lip breathing OR slow breathing) (9849)
22 TS = (anaerobic exercise OR high-intensity interval training OR sprint interval training) (15620)
23 TS = (aerobic OR Exercise Aerobic OR aerobic exercise OR low-impact aerobics OR moderate-intensity aerobic exercise OR high-intensity aerobic exercise ) (152522)
24 TS = (Muscle Strength* OR Muscle Stretching Exercises OR Strength Training OR strengthening program* OR (muscular and resistance) OR lifting effort* OR power lifting OR Resistance Training OR progressive resistance training OR Weight Bearing OR Weight Bearing Exercise Program OR Weight Bearing Strengthening Program OR weight lift* OR Weight Lifting Exercise Program OR weight train* OR weights …
25 TS = (combined exercise training OR mixed exercise training OR multiconvergent OR Multidisciplinary intensive rehabilitation treatment OR multimodal exercise training OR circuit training OR hybrid training) (45983)
26: TS = (postural training OR Postural Balance OR postural balance OR balance training OR sensorimotor training OR vestibular rehabilitation OR stability exercise OR proprioception training) (59688)
27 TS = (Exercise OR Exercise Therapy OR Exercise Therapies OR Physical Fitness OR Exercise Movement Techniques OR Physical Education and Training OR Physical Exertion OR physical activ* OR physical condition* OR physical effort* OR physical mobility OR physical train* OR physical exercise OR physical intervention OR physical performance OR Physical Therapy Modalities OR Exercise Movement Techniq…
28 TS = (isokinetic exercise OR isotonic exercise OR isometric training ) (9935)
29 #28 OR #27 OR #26 OR #25 OR #24 OR #23 OR #22 OR #21 OR #20 OR #19 OR #18 (7207322)
30 #29 AND #17 (8021)
31 TS = (Randomized Controlled Trials) (520113)
32 TS = (randomized controlled study OR randomized controlled trial OR randomized study OR randomized trial OR randomized placebo-controlled study OR randomized placebo controlled trial OR randomized placebo controlled OR randomized placebo-controlled OR randomized double-blin* OR randomized double blin* OR randomized AND double-blin* OR randomized AND placebo-controlled) (968965)
33 #32 OR #31 (968965)
34 #33 AND #30 (994)
China Knowledge Resource Integrated Database
((SU = 慢性疲劳综合征 OR SU = 肌痛性脑脊髓炎 OR SU = 慢性疲劳 OR SU = 慢性疲劳和免疫功能障碍综合征) AND (TKA = 随机 OR TKA = 随机对照 OR TKA = RCT) AND (TKA = 传统运动 + 太极 + 太极拳 + 气功 + 五禽戏 + 八段锦 + 六字诀 + 武术 + 传统功法 + 瑜伽 + 普拉提 + 身心运动 + 分级运动 + 阶梯式运动 + 渐进式运动 + 呼吸 + 呼吸锻炼 + 吸气肌运动 + 无氧运动 + 有氧运动 + 力量 + 举重 + 力量训练 + 耐力 + 抗阻训练 + 阻力运动 + 抗阻训练 + 阻力训练 + 阻抗运动 + 阻抗训练 + 有氧结合抗阻运动 + 高强度间歇训练 + 高强度间歇运动 + 高强度间隔训练 + 运动 + 体育运动 + 锻炼 + 运动疗法 + 运动干预 + 身体活动 + 综合运动 + …
Wanfang Data Information
(主题 = (慢性疲劳综合征 or 肌痛性脑脊髓炎 or 慢性疲劳 or 慢性疲劳和免疫功能障碍综合征) and 主题 = (随机 or 随机对照 or RCT) and 主题(传统运动 OR 太极 OR 太极拳 OR 气功 OR 五禽戏 OR 八段锦 OR 六字诀 OR 武术 OR 传统功法 OR 瑜伽 OR 普拉提 OR 身心运动 OR 分级运动 OR 阶梯式运动 OR 渐进式运动 OR 呼吸 OR 呼吸锻炼 OR 吸气肌运动 OR 无氧运动 OR 有氧运动 OR 力量 OR 举重 OR 力量训练 OR 耐力 OR 抗阻训练 OR 阻力运动 OR 抗阻训练 OR 阻力训练 OR 阻抗运动 OR 阻抗训练 OR 有氧结合抗阻运动 OR 高强度间歇训练 OR 高强度间歇运动 OR 高强度间隔训练 OR 运动 OR 体育运动 OR 锻炼 OR 运动疗法 OR 运动干预 OR 身体活动 OR…
Chinese BioMedical Literature databases
1) "疲劳综合征, 慢性"[加权:扩展] (7820)
2) (多中心研究[文献类型]) OR (临床试验[文献类型]) OR (随机对照试验[文献类型]) (2461182)
3) 人类[特征词] (29852125)
4) (人类[特征词]) AND ((多中心研究[文献类型]) OR (临床试验[文献类型]) OR (随机对照试验[文献类型])) AND ("疲劳综合征, 慢性"[加权:扩展]) (865)
5) 传统运动 OR 太极 OR 太极拳 OR 气功 OR 五禽戏 OR 八段锦 OR 六字诀 OR 武术 OR 传统功法 OR 瑜伽 OR 普拉提 OR 身心运动 OR 分级运动 OR 阶梯式运动 OR 渐进式运动 OR 呼吸 OR 呼吸锻炼 OR 吸气肌运动 OR 无氧运动 OR 有氧运动 OR 力量 OR 举重 OR 力量训练 OR 耐力 OR 抗阻训练 OR 阻力运动 OR 抗阻训练 OR 阻力训练 OR 阻抗运动 OR 阻抗训练 OR 有氧结合抗阻运动 OR 高强度间歇训练 OR 高强度间歇运动 OR 高强度间隔训练 OR 运动 OR 体育运动 OR 锻炼 OR 运动疗法 OR 运动干预 OR 身体活动 OR 综合运动 OR 运动训练 OR 运动治疗 OR 运动康复 OR 组合训练 OR 物理治疗 OR 柔韧运动 OR 拉伸 OR 放松训练 OR 肌肉放松 OR 平衡训练 OR…
6) (传统运动 OR 太极 OR 太极拳 OR 气功 OR 五禽戏 OR 八段锦 OR 六字诀 OR 武术 OR 传统功法 OR 瑜伽 OR 普拉提 OR 身心运动 OR 分级运动 OR 阶梯式运动 OR 渐进式运动 OR 呼吸 OR 呼吸锻炼 OR 吸气肌运动 OR 无氧运动 OR 有氧运动 OR 力量 OR 举重 OR 力量训练 OR 耐力 OR 抗阻训练 OR 阻力运动 OR 抗阻训练 OR 阻力训练 OR 阻抗运动 OR 阻抗训练 OR 有氧结合抗阻运动 OR 高强度间歇训练 OR 高强度间歇运动 OR 高强度间隔训练 OR 运动 OR 体育运动 OR 锻炼 OR 运动疗法 OR 运动干预 OR 身体活动 OR 综合运动 OR 运动训练 OR 运动治疗 OR 运动康复 OR 组合训练 OR 物理治疗 OR 柔韧运动 OR 拉伸 OR 放松训练 OR 肌肉放松 OR 平衡训练 O…
7) 中文文献 (64)
Weipu Database for Chinese Technical Periodicals
(题名或关键词=慢性疲劳综合征 OR 题名或关键词=肌痛性脑脊髓炎 OR 题名或关键词=慢性疲劳OR 题名或关键词=慢性疲劳和免疫功能障碍综合征) AND (题名或关键词=传统运动 OR 题名或关键词=太极 OR 题名或关键词=太极拳 OR 题名或关键词=气功 OR 题名或关键词=五禽戏 OR 题名或关键词=八段锦 OR 题名或关键词=六字诀 OR 题名或关键词=武术 OR 题名或关键词=传统功法 OR 题名或关键词=瑜伽 OR 题名或关键词=普拉提 OR 题名或关键词=身心运动 OR 题名或关键词=分级运动 OR 题名或关键词=阶梯式运动 OR 题名或关键词=渐进式运动 OR 题名或关键词=呼吸 OR 题名或关键词=呼吸锻炼 OR 题名或关键词=吸气肌运动 OR 题名或关键词=无氧运动 OR 题名或关键词=有氧运动 OR 题名或关键词=力量 OR 题名或关键词=举重 OR 题名或关键词…
