# Supplementary material for: Comparative efficacy of various exercise therapies for chronic fatigue syndrome: A systematic review and network meta-analysis
Source: iScience. 2025 Nov 21;28(12):114178. doi: 10.1016/j.isci.2025.114178 (PMC12744296; doi:10.1016/j.isci.2025.114178)
Supplement: Table S2. Reasons for studies exclusion — Studies excluded during full-text review with reasons for exclusion, related to STAR Methods. [file mmc3.xlsx]

## Sheet: Table S2
Table S2. Studies excluded during full-text review with reasons for exclusion, related to STAR Methods.
Studies	Reasons for excluding
Chan 20131	Study duplicate
Yamaya 20242	Wrong intervention
Wiborg 20103	Wrong intervention
Gordon 20104	Study duplicate
Cheshire 20205	Wrong study design
Craske 20096	Wrong study design
Crawley 20137	Wrong intervention
Darbishire 20058	Wrong intervention
Gaunt 20249	Wrong intervention
Goldsmith 201510	Wrong intervention
Hlavaty 201111	Wrong study design
King 202012	Wrong intervention
Kos 201513	Wrong intervention
Marques 201514	Wrong intervention
Marques 201715	Wrong intervention
Meeus 201016	Wrong intervention
Narayan 202017	Wrong study design
Oka 201718	Wrong study design
Ridsdale 201219	Wrong population
Solomon-Moore 201920	Wrong intervention
Tummers 201021	Wrong intervention
Campen 202122	Wrong intervention
Viner 200423	Wrong study design
Wearden 201324	Wrong population
Arroll 201425	Wrong population
Brigden 201926	Wrong intervention
Crawley 201327	Study duplicate
Armstrong 201428	Wrong study design
Bagnall 200229	Wrong study design
Bazelmans 200530	Wrong study design
Bourke 201531	Wrong study design
Broadbent 201832	Wrong study design
Daneshfard 201933	Wrong intervention
Gordon 200934	Wrong study design
Mitchell 201635	Wrong intervention
Nijs 200836	Wrong study design
Nunez 201137	Wrong intervention
Olson 202338	Wrong population
Powell 200439	Wrong study design
Ross 200440	Wrong study design
Rowe 201641	Wrong study design
Sandvik 202342	Wrong intervention
Schmaling 200043	Wrong intervention
Taillefer 200244	Wrong study design
Van Duyse 200245	Wrong study design
Van Houdenhove 201046	Wrong study design
Van Oosterwijck 201047	Wrong study design
Vos-Vromans 201648	Wrong intervention
Vos-Vromans 201349	Wrong intervention
Band 201750	Wrong study design
Jason 200851	Wrong study design
Wright 200552	Wrong intervention
Oka 201553	Study duplicate
Thomas 200854	Wrong intervention
Kewley 201155	Wrong study design
Moss-Morris 201056	Wrong study design
Taylor 200457	Wrong intervention
Weatherley-Jones 200458	Wrong intervention
Mayor 201759	Wrong study design
Tummers 201160	Wrong intervention
Wearden 201261	Wrong intervention
Stevens 199962	Wrong study design
Jindal 201663	Wrong study design
Brown 201464	Wrong study design
Skinner 200465	Wrong study design
Rodrigues 202366	Wrong population
Moldofsky 201167	Wrong study design
Zhang 202068	Wrong intervention
McCrone 201269	Wrong study design
Guillamo 201670	Wrong study design
Snell 200271	Wrong study design
Clark 201672	Wrong study design
Soetekouw 199973	Wrong study design
Marques 201374	Wrong study design
Oka 201675	Wrong study design
Oka 201376	Wrong study design
Oka 201977	Wrong study design
White 201278	Wrong study design
White 201179	Wrong study design
Blackwood 199880	Wrong intervention
White 199781	Study duplicate
Crawley 202482	Wrong intervention
White 199783	Study duplicate
Broadbent 201684	Study duplicate
Gotaas 202185	Wrong intervention
Bourke 201486	Wrong intervention

## Sheet: Reference
1. Chan JS, Ho RT, Wang CW, et al. Effects of qigong exercise on fatigue, anxiety, and depressive symptoms of patients with chronic fatigue syndrome-like illness: a randomized controlled trial. Evidence-based complementary and alternative medicine: eCAM. 2013;2013:485341.
2. Yamaya N, Hashimoto T, Ikeda S, et al. Preventive effect of one-session brief focused attention meditation on state fatigue: Resting state functional magnetic resonance imaging study. NeuroImage. 2024;297:120709.
3. Wiborg JF, Knoop H, Stulemeijer M, Prins JB, Bleijenberg G. How does cognitive behaviour therapy reduce fatigue in patients with chronic fatigue syndrome? The role of physical activity. Psychological medicine. 2010;40(8):1281‐7.
4. Gordon BA, Knapman LM, Lubitz L. Graduated exercise training and progressive resistance training in adolescents with chronic fatigue syndrome: a randomized controlled pilot study. Clinical rehabilitation. 2010;24(12):1072.
5. Cheshire A, Ridge D, Clark L, White P. Guided graded Exercise Self-help for chronic fatigue syndrome: patient experiences and perceptions. Disability and rehabilitation. 2020;42(3):368‐77.
6. Craske NJM, Turner W, Zammit-Maempe J, Lee MS. Qigong ameliorates symptoms of chronic fatigue: A pilot uncontrolled study. Evidence-based Complementary and Alternative Medicine. 2009;6(2):265
7. Crawley E, Mills N, Beasant L, et al. The feasibility and acceptability of conducting a trial of specialist medical care and the Lightning Process in children with chronic fatigue syndrome: feasibility randomized controlled trial (SMILE study). Trials. 2013;14:415.
8. Darbishire L, Seed P, Ridsdale L. Predictors of outcome following treatment for chronic fatigue. The British journal of psychiatry : the journal of mental science. 2005;186:350-1.
9. Gaunt DM, Brigden A, Harris SRS, et al. Graded exercise therapy compared to activity management for paediatric chronic fatigue syndrome/myalgic encephalomyelitis: pragmatic randomized controlled trial. European journal of pediatrics. 2024;183(5):2343‐51.
10. Goldsmith LP, Dunn G, Bentall RP, Lewis SW, Wearden AJ. Therapist Effects and the Impact of Early Therapeutic Alliance on Symptomatic Outcome in Chronic Fatigue Syndrome. PloS one. 2015;10(12):e0144623.
11. Hlavaty LE, Brown MM, Jason LA. The Effect of Homework Compliance on Treatment Outcomes for Participants With Myalgic Encephalomyelitis/Chronic Fatigue Syndrome. Rehabilitation Psychology. 2011;56(3):212
12. King E, Beynon M, Chalder T, Sharpe M, White PD. Patterns of daytime physical activity in patients with chronic fatigue syndrome. Journal of psychosomatic research. 2020;135:110154.
13. Kos D, van Eupen I, Meirte J, et al. Activity Pacing Self-Management in Chronic Fatigue Syndrome: a Randomized Controlled Trial. The american journal of occupational therapy : official publication of the american occupational therapy association. 2015;69(5):6905290020.
14. Marques M, De Gucht V, Leal I, Maes S. Effects of a self-regulation based physical activity program (the "4-STEPS") for unexplained chronic fatigue: a randomized controlled trial. International journal of behavioral medicine. 2015;22(2):187‐96.
15. Marques MM, de Gucht V, Leal I, Maes S. Efficacy of a randomized controlled self-regulation based physical activity intervention for chronic fatigue: mediation effects of physical activity progress and self-regulation skills. Journal of psychosomatic research. 2017;94:24‐31.
16. Meeus M, Nijs J, Van Oosterwijck J, Van Alsenoy V, Truijen S. Pain physiology education improves pain beliefs in patients with chronic fatigue syndrome compared with pacing and self-management education: a double-blind randomized controlled trial. Archives of physical medicine and rehabilitation. 2010;91(8):1153‐9.
17. Narayan V, Shivapurkar N, Baraniuk JN. Informatics Inference of Exercise-Induced Modulation of Brain Pathways Based on Cerebrospinal Fluid Micro-RNAs in Myalgic Encephalomyelitis/Chronic Fatigue Syndrome. Network and Systems Medicine. 2020;3(1):142
18. Oka T, Wakita H, Kimura K. Development of a recumbent isometric yoga program for patients with severe chronic fatigue syndrome/myalgic encephalomyelitis: A pilot study to assess feasibility and efficacy. BioPsychoSocial medicine. 2017;11:5.
19. Ridsdale L, Hurley M, King M, McCrone P, Donaldson N. The effect of counselling, graded exercise and usual care for people with chronic fatigue in primary care: a randomized trial. Psychological medicine. 2012;42(10):2217‐24.
20. Solomon-Moore E, Jago R, Beasant L, Brigden A, Crawley E. Physical activity patterns among children and adolescents with mild-to-moderate chronic fatigue syndrome/myalgic encephalomyelitis. BMJ Paediatrics Open. 2019;3(1):e000425.
21. Tummers M, Knoop H, Bleijenberg G. Effectiveness of stepped care for chronic fatigue syndrome: a randomized noninferiority trial. Journal of consulting and clinical psychology. 2010;78(5):724‐31.
22. van Campen CLMC, Rowe PC, Visser FC. Cerebral blood flow remains reduced after tilt testing in myalgic encephalomyelitis/chronic fatigue syndrome patients. Clinical Neurophysiology Practice. 2021;6:245
23. Viner R, Gregorowski A, Wine C, et al. Outpatient rehabilitative treatment of chronic fatigue syndrome (CFS/ME). Archives of Disease in Childhood. 2004;89(7):615
24. Wearden AJ, Emsley R. Mediators of the effects on fatigue of pragmatic rehabilitation for chronic fatigue syndrome. Journal of consulting and clinical psychology. 2013;81(5):831‐8.
25. Arroll MA, Attree EA, Marshall CL, Dancey CP. Pilot study investigating the utility of a specialized online symptom management program for individuals with myalgic encephalomyelitis/chronic fatigue syndrome as compared to an online meditation program. Psychology Research and Behavior Management. 2014;7.
26. Brigden A, Beasant L, Gaunt D, et al. Results of the feasibility phase of the managed activity graded exercise in teenagers and pre-adolescents (MAGENTA) randomised controlled trial of treatments for chronic fatigue syndrome/myalgic encephalomyelitis. Pilot and feasibility studies. 2019;5(1):151.
27. Crawley E, Collin SM, White PD, et al. Treatment outcome in adults with chronic fatigue syndrome: a prospective study in England based on the CFS/ME National Outcomes Database. QJM : monthly journal of the Association of Physicians. 2013;106(6):555
28. Armstrong CW, McGregor NR, Butt HL, Gooley PR. Metabolism in Chronic Fatigue Syndrome. In: Makowski GS, editor. ADVANCES IN CLINICAL CHEMISTRY, VOL 66. 662014. p. 121-72.
29. Bagnall AM, Whiting P, Richardson R, Sowden AJ. Interventions for the treatment and management of chronic fatigue syndrome/myalgic encephalomyelitis. QUALITY & SAFETY IN HEALTH CARE. 2002;11(3):284-8.
30. Bazelmans E, Bleijenberg G, Voeten MJM, van der Meer JWM, Folgering H. Impact of a maximal exercise test on symptoms and activity in chronic fatigue syndrome. JOURNAL OF PSYCHOSOMATIC RESEARCH. 2005;59(4):201-8.
31. Bourke J. Fibromyalgia and Chronic Fatigue Syndrome: Management Issues. In: Balon R, Wise TN, editors. CLINICAL CHALLENGES IN THE BIOPSYCHOSOCIAL INTERFACE: UPDATE ON PSYCHOSOMATICS FOR THE 21ST CENTURY. 342015. p. 78-91.
32. Broadbent S, Coetzee S, Beavers R. Effects of a short-term aquatic exercise intervention on symptoms and exercise capacity in individuals with chronic fatigue syndrome/myalgic encephalomyelitis: a pilot study. EUROPEAN JOURNAL OF APPLIED PHYSIOLOGY. 2018;118(9):1801-10.
33. Daneshfard B, Yekta NH, Khoshdel A, et al. The effect of <i>Delphinium denudatum</i> (Jadwar) on fatigue: A randomized double blind placebo-controlled clinical trial. COMPLEMENTARY THERAPIES IN MEDICINE. 2019;46:29-35.
34. Gordon B, Lubitz L. Promising outcomes of an adolescent chronic fatigue syndrome inpatient programme. JOURNAL OF PAEDIATRICS AND CHILD HEALTH. 2009;45(5):286-90.
35. Mitchell WM. Efficacy of rintatolimod in the treatment of chronic fatigue syndrome/myalgic encephalomyelitis (CFS/ME). EXPERT REVIEW OF CLINICAL PHARMACOLOGY. 2016;9(6):755-70.
36. Nijs J, Paul L, Wallman K. Chronic fatigue syndrome: An approach combining self-management with graded exercise to avoid exacerbations. JOURNAL OF REHABILITATION MEDICINE. 2008;40(4):241-7.
37. Nunez M, Fernandez Soles J, Nunez E, et al. Health-related quality of life in patients with chronic fatigue syndrome: group cognitive behavioural therapy and graded exercise versus usual treatment. A randomised controlled trial with 1year of follow-up. Clinical rheumatology. 2011;30(3):381‐9.
38. Olson R, Johnson PW, Shea SA, et al. The Tech4Rest Randomized Controlled Trial. JOURNAL OF OCCUPATIONAL AND ENVIRONMENTAL MEDICINE. 2023;65(11):937-48.
39. Powell P, Bentall RP, Nye FJ, Edwards RHT. Patient education to encourage graded exercise in chronic fatigue syndrome - 2-year follow-up of randomised control led trial. BRITISH JOURNAL OF PSYCHIATRY. 2004;184:142-6.
40. Ross SD, Estok RP, Frame D, et al. Disability and chronic fatigue syndrome - A focus on function. ARCHIVES OF INTERNAL MEDICINE. 2004;164(10):1098-107.
41. Rowe PC, Fontaine KR, Lauver M, et al. Neuromuscular Strain Increases Symptom Intensity in Chronic Fatigue Syndrome. PLOS ONE. 2016;11(7).
42. Sandvik MK, Sorland K, Leirgul E, et al. Endothelial dysfunction in ME/CFS patients. PLOS ONE. 2023;18(2).
43. Schmaling KB, Smith WR, Buchwald DS. Significant other responses are associated with fatigue and functional status among patients with chronic fatigue syndrome. PSYCHOSOMATIC MEDICINE. 2000;62(3):444-50.
44. Taillefer SS, Kirmayer LJ, Robbins JM, Lasry JC. Psychological correlates of functional status in chronic fatigue syndrome. JOURNAL OF PSYCHOSOMATIC RESEARCH. 2002;53(6):1097-106.
45. Van Duyse A, Mariman A, Poppe C, Michielsen W, Rubens R. Chronic fatigue syndrome in the psychiatric practice. ACTA NEUROPSYCHIATRICA. 2002;14(3):127-33.
46. Van Houdenhove B, Pae CU, Luyten P. Chronic fatigue syndrome: is there a role for non-antidepressant pharmacotherapy? EXPERT OPINION ON PHARMACOTHERAPY. 2010;11(2):215-23.
47. Van Oosterwijck J, Nijs J, Meeus M, et al. Pain inhibition and postexertional malaise in myalgic encephalomyelitis/chronic fatigue syndrome: An experimental study. JOURNAL OF INTERNAL MEDICINE. 2010;268(3):265-78.
48. Vos-Vromans D, Smeets R, Huijnen IPJ, et al. Multidisciplinary rehabilitation treatment versus cognitive behavioural therapy for patients with chronic fatigue syndrome: a randomized controlled trial. JOURNAL OF INTERNAL MEDICINE. 2016;279(3):268-82.
49. Vos-Vromans DC, Huijnen IP, Köke AJ, et al. Differences in physical functioning between relatively active and passive patients with Chronic Fatigue Syndrome. Journal of psychosomatic research. 2013;75(3):249‐54.
50. Band R, Barrowclough C, Caldwell K, Emsley R, Wearden A. Activity Patterns in Response to Symptoms in Patients Being Treated for Chronic Fatigue Syndrome: An Experience Sampling Methodology Study. HEALTH PSYCHOLOGY. 2017;36(3):264-9.
51. Jason LA, Torres-Harding S, Maher K, et al. Baseline cortisol levels Predict treatment outcomes in chronic fatigue syndrome nonpharmacologic clinical trial. Journal of Chronic Fatigue Syndrome. 2008;14(4):39
52. Wright B, Ashby B, Beverley D, et al. A feasibility study comparing two treatment approaches for chronic fatigue syndrome in adolescents. Archives of disease in childhood. 2005;90(4):369-72.
53. Oka T. Isometric yoga reduces fatigue and pain in patients with chronic fatigue syndrome who are resistant to conventional therapy: A randomized, controlled trial. Psychosomatic Medicine. 2015;77(3):A9.
54. Thomas MA, Sadlier MJ, Smith AP. A multiconvergent approach to the rehabilitation of patients with chronic fatigue syndrome: a comparative study. PHYSIOTHERAPY. 2008;94(1):35-42.
55. Kewley AJ. The PACE trial in chronic fatigue syndrome. Lancet (london, england). 2011;377(9780):1832; author reply 4‐5.
56. Moss-Morris R, Hamilton W. Pragmatic rehabilitation for chronic fatigue syndrome. BMJ-BRITISH MEDICAL JOURNAL. 2010;340.
57. Taylor RR. Quality of life and symptom severity for individuals with chronic fatigue syndrome: findings from a randomized clinical trial. The american journal of occupational therapy : official publication of the american occupational therapy association. 2004;58(1):35‐43.
58. Weatherley-Jones E, Nicholl JP, Thomas KJ, et al. A randomised, controlled, triple-blind trial of the efficacy of homeopathic treatment for chronic fatigue syndrome. JOURNAL OF PSYCHOSOMATIC RESEARCH. 2004;56(2):189-97.
59. Mayor S. Self help approach to graded exercise may help chronic fatigue syndrome. BMJ (online). 2017;357.
60. Tummers M, Knoop H, Bleijenberg G. Stepped care for chronic fatigue syndrome. Getrapte zorg voor het chronisch vermoeidheidssyndroom. 2011;44(2):69-81.
61. Wearden AJ, Dunn G, Dowrick C, Morriss RK. Depressive symptoms and pragmatic rehabilitation for chronic fatigue syndrome. BRITISH JOURNAL OF PSYCHIATRY. 2012;201(3):227-32.
62. Stevens MW. Chronic fatigue syndrome: A chronobiologically oriented controlled treatment outcome study. Dissertation Abstracts International: Section B: The Sciences and Engineering. 1999;60(4-B):1907.
63. Jindal S, Jindal M. Chronic fatigue syndrome - A study of 70 cases - Efficacy of drug and rehabilitation. Indian Journal of Public Health Research and Development. 2016;7(2):70
64. Brown BI. Chronic Fatigue Syndrome: A Personalized Integrative Medicine Approach. ALTERNATIVE THERAPIES IN HEALTH AND MEDICINE. 2014;20(1):29-40.
65. Skinner JS. Chronic fatigue syndrome - Matching exercise to symptom fluctuations. PHYSICIAN AND SPORTSMEDICINE. 2004;32(2):28-32.
66. Rodrigues JM, Lopes LT, Gonçalves M, Machado JP. Perceived Health Benefits of Taijiquan and Qigong. ALTERNATIVE THERAPIES IN HEALTH AND MEDICINE. 2023;29(7):222-31.
67. Moldofsky H, Patcai J. Chronic widespread musculoskeletal pain, fatigue, depression and disordered sleep in chronic post-SARS syndrome; a case-controlled study. BMC neurology. 2011;11:37.
68. Zhang XY, Wang M, Zhou SG. Advances in Clinical Research on Traditional Chinese Medicine Treatment of Chronic Fatigue Syndrome. EVIDENCE-BASED COMPLEMENTARY AND ALTERNATIVE MEDICINE. 2020;2020.
69. McCrone P, Sharpe M, Chalder T, et al. Adaptive pacing, cognitive behaviour therapy, graded exercise, and specialist medical care for chronic fatigue syndrome: A cost-effectiveness analysis. PLoS ONE. 2012;7(8):e40808.
70. Guillamo E, Barbany JR, Blazquez A, et al. Physical effects of a reconditioning program me in a group of chronic fatigue syndrome patients. The Journal of sports medicine and physical fitness. 2016;56(5):579
71. Snell CR, VanNess JM, Strayer DR, Stevens SR. Physical performance and prediction of 2-5A synthetase/RNase L antiviral pathway activity in patients with chronic fatigue syndrome. In Vivo. 2002;16(2):107
72. Clark LV, McCrone P, Ridge D, et al. Graded Exercise Therapy guided Self-hElp Treatment (GETSET) for patients with chronic fatigue syndrome: a randomised controlled trial in secondary care. JOURNAL OF PSYCHOSOMATIC RESEARCH. 2016;85:59-60.
73. Soetekouw PM, Lenders JW, Bleijenberg G, Thien T, van der Meer JW. Autonomic function in patients with chronic fatigue syndrome. Clinical autonomic research : official journal of the Clinical Autonomic Research Society. 1999;9(6):334-40.
74. Marques M, De Gucht V, Leal I, Maes S. Results of a randomized controlled trial of a self-regulation physical activity program for chronic fatigue patients. Psychotherapy and psychosomatics. 2013;82:61.
75. Oka T. Changes in autonomic functions and blood biomarkers by practicing isometric yoga in patients with chronic fatigue syndrome. Psychosomatic Medicine. 2016;78(3):A102.
76. Oka T, Tanahashi T, Sudo N. Effect of isometric yoga on chronic fatigue syndrome: A randomized controlled trial. Psychotherapy and Psychosomatics. 2013;82(SUPPL. 1):78
77. Oka T, Yamada Y. Effects of recumbent isometric yoga on patients with myalgic encephalpmyelitis/chronic fatigue syndrome: A randomized, controlled trial. Psychosomatic Medicine. 2019;81(4):A97.
78. White P, Chalder T, McCrone P, Sharpe M. Non-pharmacological management of chronic fatigue syndrome: efficacy, costeffectiveness and economic outcomes in the PACE trial. Journal of psychosomatic research. 2012;72(6):509.
79. White P, Chalder T, Sharpe M. The PACE trial: results of a large trial of nonpharmacological treatments. Journal of psychosomatic research. 2011;70(6):622.
80. Blackwood SK, MacHale SM, Power MJ, Goodwin GM, Lawrie SM. Effects of exercise on cognitive and motor function in chronic fatigue syndrome and depression. Journal of Neurology Neurosurgery and Psychiatry. 1998;65(4):541.
81. White PD, Fulcher KY. A randomised controlled trial of graded exercise therapy in patients with a chronic fatigue. Royal college of psychiatrists winter meeting, cardiff, wales. 1997.
82. Crawley E, Anderson E, Cochrane M, et al. Comparison of cognitive behaviour therapy versus activity management, both delivered remotely, to treat paediatric chronic fatigue syndrome/myalgic encephalomyelitis: the UK FITNET-NHS RCT. Health Technology Assessment. 2024;28(70).
83. White P, Fulcher K, Bertolli J, et al. A randomised controlled trial of graded exercise therapy in patients with a chronic fatigue: a case-control study of the effectiveness of BCG vaccine for preventing leprosy in Yangon, Myanmar. Int-j-epidemiol. 1997;26:888‐96.
84. Broadbent S, Coutts R. Graded versus Intermittent Exercise Effects on Lymphocytes in Chronic Fatigue Syndrome. Medicine and science in sports and exercise. 2016;48(9):1655.
85. Cognitive behavioral therapy and exercise for chronic fatigue syndrome A1 - Anonymous. Journal of pain & palliative care pharmacotherapy. 2002;16(3):110
86. Bourke JH, Johnson AL, Sharpe M, Chalder T, White PD. Pain in chronic fatigue syndrome: response to rehabilitative treatments in the PACE trial. Psychological medicine. 2014;44(7):1545
