# Supplementary material for: Comparative efficacy of various exercise therapies for chronic fatigue syndrome: A systematic review and network meta-analysis
Source: iScience. 2025 Nov 21;28(12):114178. doi: 10.1016/j.isci.2025.114178 (PMC12744296; doi:10.1016/j.isci.2025.114178)
Supplement: Table S6. GRADE assessments — GRADE assessments of the certainty of evidence for direct, indirect, and network estimates of short-term effects and follow-up outcomes, related to STAR Methods. a: Without considering the imprecision domain. b: Considering the logic in the network meta-analysis. RoB, risk of bias; GETT, graded exercise therapy; STRE, strength/resistance training; RUNN, running; QIGO, qigong; YOGA, yoga; SMCC, specialist medical care; REFL, relaxation/flexibility; WAIT, waitlist; NA, not applicable. [file mmc4.xlsx]

## Sheet: short-term
GRADE assessments: certainty of evidence for direct, indirect and network estimates of short-term effects
Comparisons	Direct	RoB	Indirectness	Inconsistency	PubBias	Direct Certaintya	Indirect	Indirect Certaintya	nma	Direct+ Indirect Certaintya	incoherence	imprecision	nma Certainty
Fatigue
RUNN VS STRE	____	____	____	____	____	____	-3.87(-15.83 to 8.10)	Moderate	-3.87(-15.83 to 8.10)	Moderate	NA	Very serious	Very low
RUNN VS GET	____	____	____	____	____	____	-2.73(-12.13 to 6.67)	Moderate	-2.73(-12.13 to 6.67)	Moderate	NA	Very serious	Very low
RUNN VS QIGO	____	____	____	____	____	____	-4.64(-14.42 to 5.15)	Moderate	-4.64(-14.42 to 5.15)	Moderate	NA	Very serious	Very low
RUNN VS REFL	____	____	____	____	____	____	-5.50(-16.52 to 5.51)	Low	-5.50(-16.52 to 5.51)	Low	NA	Very serious	Very low
RUNN VS SMC	____	____	____	____	____	____	-7.19(-18.25 to 3.87)	Moderate	-7.19(-18.25 to 3.87)	Moderate	NA	Very serious	Very low
RUNN VS WAIT	-9.66(-9.88 to -9.44)	Serious	Not serious	Not serious	Not serious	Moderate	NA	NA	-9.66(-18.20 to -1.12)	Moderate	Not serious	Very serious	Very low
RUNN VS YOGA	____	____	____	____	____	____	-5.77(-18.18 to 6.64)	Moderate	-5.77(-18.18 to 6.64)	Moderate	NA	Very serious	Very low
STRE VS GET	-0.66(-5.29 to 3.97)	Serious	Not serious	Not serious	Not serious	Moderate	3.61(-7.81 to 14.90)	Low	1.13(-6.26 to 8.53)	Moderate	Not serious	Very serious	Very low
STRE VS QIGO	____	____	____	____	____	____	-0.77(-10.17 to 8.63)	Moderate	-0.77(-10.17 to 8.63)	Moderate	NA	Very serious	Very low
STRE VS REFL	0.08(-4.09 to 4.25)	Serious	Not serious	Not serious	Not serious	Moderate	-4.19(-15.79 to 7.40)	Low	-1.64(-8.99 to 5.71)	Moderate	Not serious	Very serious	Very low
STRE VS SMC	____	____	____	____	____	____	-3.33(-13.44 to 6.79)	Moderate	-3.33(-13.44 to 6.79)	Moderate	NA	Very serious	Very low
STRE VS WAIT	____	____	____	____	____	____	-5.79(-14.17 to 2.58)	Moderate	-5.79(-14.17 to 2.58)	Moderate	NA	Very serious	Very low
STRE VS YOGA	____	____	____	____	____	____	-1.90(-14.20 to 10.39)	Moderate	-1.90(-14.20 to 10.39)	Moderate	NA	Very serious	Very low
GET VS QIGO	____	____	____	____	____	____	-1.91(-7.71 to 3.90)	Moderate	-1.91(-7.71 to 3.90)	Moderate	NA	Very serious	Very low
GET VS REFL	-3.37(-6.89 to 0.15)	Serious	Not serious	Serious	Not serious	Low	0.74(-12.85 to 14.33)	Moderate	-2.77(-8.51 to 2.97)	Low	Not serious	Very serious	Very low
GET VS SMC	-3.33(-5.98 to -0.68)	Serious	Not serious	Not serious	Not serious	Moderate	-6.12(-16.97 to 4.72)	NA	-4.46(-11.36 to 2.44)	Moderate	Not serious	Very serious	Very low
GET VS WAIT	-7.18(-13.08 to -1.28)	Not serious	Not serious	Serious	Not serious	Moderate	-4.37(-17.82 to 9.07)	NA	-6.93(-10.85 to -3.01)	Moderate	Not serious	Not serious	Moderate
GET VS YOGA	____	____	____	____	____	____	-3.04(-12.86 to 6.78)	Moderate	-3.04(-12.86 to 6.78)	Moderate	NA	Very serious	Very low
QIGO VS REFL	____	____	____	____	____	____	-0.87(-9.03 to 7.30)	Low	-0.87(-9.03 to 7.30)	Low	NA	Very serious	Very low
QIGO VS SMC	____	____	____	____	____	____	-0.82(-11.91 to 10.28)	Moderate	-2.56(-9.37 to 4.26)	Moderate	NA	Very serious	Very low
QIGO VS WAIT	-4.46(-5.82 to -3.10)	Serious	Not serious	Not serious	Not serious	Moderate	-7.45(-20.54 to 5.64)	NA	-5.02(-9.79 to -0.25)	Moderate	Not serious	Serious	Low
QIGO VS YOGA	____	____	____	____	____	____	-1.13(-11.32 to 9.05)	Moderate	-1.13(-11.32 to 9.05)	Moderate	NA	Very serious	Very low
REFL VS SMC	____	____	____	____	____	____	-1.69(-10.66 to 7.29)	Low	-1.69(-10.66 to 7.29)	Low	NA	Very serious	Very low
REFL VS WAIT	____	____	____	____	____	____	-4.16(-11.11 to 2.80)	Low	-4.16(-11.11 to 2.80)	Low	NA	Very serious	Very low
REFL VS YOGA	____	____	____	____	____	____	-0.27(-11.64 to 11.11)	Low	-0.27(-11.64 to 11.11)	Low	NA	Very serious	Very low
SMC VS WAIT	____	____	____	____	____	____	-2.47(-9.49 to 4.56)	Moderate	-2.47(-9.49 to 4.56)	Moderate	NA	Very serious	Very low
SMC VS YOGA	____	____	____	____	____	____	1.42(-10.00 to 12.84)	Moderate	1.42(-10.00 to 12.84)	Moderate	NA	Very serious	Very low
YOGA VS WAIT	3.89(1.04 to 6.74)	Serious	Not serious	Not serious	Not serious	Moderate	NA	NA	-3.89(-12.89 to 5.11)	Moderate	Not serious	Very serious	Very low
Anxiety
GET VS QIGO	____	____	____	____	____	____	-1.48(-3.92 to 0.96)	Low	-1.48(-3.92 to 0.96)	Low	NA	Serious	Very low
GET VS REFL	-1.88(-3.34 to -0.42)	Serious	____	Not serious	____	Moderate	NA	NA	-1.86(-3.55 to -0.17)	Moderate	Not serious	Very serious	Very low
GET VS SMCC	-0.05(-1.24 to 1.14)	Serious	____	Not serious	____	Moderate	NA	NA	-0.05(-1.72 to 1.62)	Moderate	Not serious	Very serious	Very low
GET VS WAIT	-2.88(-4.76 to -1.00)	Serious	____	Not serious	____	Moderate	NA	NA	-2.88(-5.10 to -0.66)	Moderate	Not serious	Very serious	Very low
QIGO VS REFL	____	____	____	____	____	____	-0.38(-3.35 to 2.58)	Low	-0.38(-3.35 to 2.58)	Low	NA	Very serious	Very low
QIGO VS SMCC	____	____	____	____	____	____	1.43(-1.52 to 4.38)	Low	1.43(-1.52 to 4.38)	Low	NA	Very serious	Very low
QIGO VS WAIT	-1.41(-2.57 to -0.25)	Serious	____	Serious	____	Low	NA	NA	-1.40(-2.41 to -0.39)	Low	Not serious	Very serious	Very low
REFL VS SMCC	____	____	____	____	____	____	1.81(-0.57 to 4.19)	Moderate	1.81(-0.57 to 4.19)	Moderate	NA	Serious	Very lowb
REFL VS WAIT	____	____	____	____	____	____	-1.02(-3.81 to 1.77)	Moderate	-1.02(-3.81 to 1.77)	Moderate	NA	Very serious	Very low
SMCC VS WAIT	____	____	____	____	____	____	-2.83(-5.60 to -0.06)	Moderate	-2.83(-5.60 to -0.06)	Moderate	NA	Serious	Very lowb
Depression
STRE VS GET	1.05(-2.68 to 4.78)	Serious	____	Not serious	____	Moderate	NA	NA	1.05(-2.85 to 4.95)	Moderate	Not serious	Very serious	Very low
STRE VS QIGO	____	____	____	____	____	____	-2.11(-6.65 to 2.43)	Moderate	-2.11(-6.65 to 2.43)	Moderate	NA	Very serious	Very low
STRE VS REFL	____	____	____	____	____	____	0.45(-3.74 to 4.65)	Low	0.45(-3.74 to 4.65)	Low	NA	Very serious	Very low
STRE VS SMC	____	____	____	____	____	____	0.63(-3.57 to 4.83)	Moderate	0.63(-3.57 to 4.83)	Moderate	NA	Very serious	Very low
STRE VS WAIT	____	____	____	____	____	____	-4.22(-8.65 to 0.21)	Moderate	-4.22(-8.65 to 0.21)	Moderate	NA	Serious	Very low
GET VS QIGO	____	____	____	____	____	____	-3.16(-5.49 to -0.83)	Moderate	-3.16(-5.49 to -0.83)	Moderate	NA	Serious	Very low
GET VS REFL	-0.24(-3.36 to 2.89)	Serious	____	Serious	____	Low	NA	NA	-0.60(-2,16 to 0.97)	Low	Not serious	Very serious	Very low
GET VS SMC	-0.42(-1.49 to 0.65)	Serious	____	Not serious	____	Moderate	NA	NA	-0.42(-1.99 to 1.15)	Moderate	Not serious	Very serious	Very low
GET VS WAIT	-5.27(-7.04 to -3.50)	Serious	____	Not serious	____	Moderate	NA	NA	-5.27(-7.38 to -3.16)	Moderate	Not serious	Serious	Low
QIGO VS REFL	____	____	____	____	____	____	2.57(-0.24 to 5.37)	Low	2.57(-0.24 to 5.37)	Low	NA	Serious	Very low
QIGO VS SMC	____	____	____	____	____	____	2.74(-0.06 to 5.55)	Moderate	2.74(-0.06 to 5.55)	Moderate	NA	Serious	Very low
QIGO VS WAIT	-2.11(-2.86 to -1.37)	Serious	____	Not serious	____	Moderate	NA	NA	-2.11(-3.10 to -1.11)	Moderate	Not serious	Very serious	Very low
REFL VS SMC	____	____	____	____	____	____	0.18(-2.03 to 2.39)	Moderate	0.18(-2.03 to 2.39)	Moderate	NA	Very serious	Very low
REFL VS WAIT	____	____	____	____	____	____	-4.67(-7.30 to -2.05)	Moderate	-4.67(-7.30 to -2.05)	Moderate	NA	Not serious	Very low
SMC VS WAIT	____	____	____	____	____	____	-4.85(-7.48 to -2.22)	Moderate	-4.85(-7.48 to -2.22)	Moderate	NA	Not serious	Very low
Physical function
GET VS QIGO	____	____	____	____	____	____	4.11(0.67 to 7.55)	Moderate	4.11(0.67 to 7.55)	Moderate	NA	Not serious	Lowb
GET VS SMCC	3.26(-3.14 to 9.66)	Serious	Not serious	Not serious	Not serious	Moderate	NA	NA	3.26(-3.14 to 9.66)	Moderate	Not serious	Serious	Low
GET VS WAIT	6.41(4.87 to 7.96)	Not serious	Not serious	Not serious	Not serious	High	NA	NA	6.41(4.87 to 7.96)	High	Not serious	Not serious	High
QIGO VS SMCC	____	____	____	____	____	____	-0.85(-8.12 to 6.41)	Moderate	-0.85(-8.12 to 6.41)	Moderate	NA	Not serious	Lowb
QIGO VS WAIT	2.30(-0.77 to 5.37)	Serious	Not serious	Not serious	Not serious	Moderate	NA	NA	2.30(-0.77 to 5.37)	Moderate	Not serious	Serious	Low
SMCC VS WAIT	____	____	____	____	____	____	3.15(-3.43 to 9.74)	Moderate	3.15(-3.43 to 9.74)	Moderate	NA	Not serious	Lowb
Sleep quality
GET VS QIGO	____	____	____	____	____	____	-1.02(-3.35 to 1.31)	Moderate	-1.02(-3.35 to 1.31)	Moderate	NA	Not serious	Low
GET VS REFL	-1.00(-2.36 to 0.36)	Serious	Not serious	Not serious	Not serious	Moderate	NA	NA	-1.00(-2.36 to 0.36)	Moderate	Not serious	Serious	Low
GET VS SMCC	-1.76(-3.19 to -0.33)	Serious	Not serious	Not serious	Not serious	Moderate	NA	NA	-1.76(-3.19 to -0.33)	Moderate	Not serious	Serious	Low
GET VS WAIT	-2.32(-4.35 to -0.29)	Serious	Not serious	Not serious	Not serious	Moderate	NA	NA	-2.32(-4.35 to -0.29)	Moderate	Not serious	Serious	Low
QIGO VS REFL	____	____	____	____	____	____	0.02(-2.68 to 2.72)	Moderate	0.02(-2.68 to 2.72)	Moderate	NA	Not serious	Low
QIGO VS SMCC	____	____	____	____	____	____	-0.74(-3.74 to 1.99)	Moderate	-0.74(-3.74 to 1.99)	Moderate	NA	Not serious	Low
QIGO VS WAIT	-1.30(-2.44 to -0.16)	Serious	Not serious	Not serious	Not serious	Moderate	NA	NA	-1.30(-2.44 to -0.16)	Moderate	Not serious	Serious	Low
REFL VS SMCC	____	____	____	____	____	____	-0.76(-2.73 to 1.21)	Moderate	-0.76(-2.73 to 1.21)	Moderate	NA	Not serious	Low
REFL VS WAIT	____	____	____	____	____	____	-1.32(-3.77 to 1.13)	Moderate	-1.32(-3.77 to 1.13)	Moderate	NA	Not serious	Low
SMCC VS WAIT	____	____	____	____	____	____	-0.56(-3.05 to 1.93)	Moderate	-0.56(-3.05 to 1.93)	Moderate	NA	Not serious	Low

## Sheet: follow-up
GRADE assessments: certainty of evidence for direct, indirect and network estimates at the end of follow-up
Comparisons	Direct	RoB	Indirectness	Inconsistency	PubBias	Direct Certaintya	Indirect	Indirect Certaintya	nma	Direct+ Indirect Certaintya	incoherence	imprecision	nma Certainty
Fatigue
GET VS QIGO	____	____	____	____	____	____	-3.58(-26.69 to 19.53)	Moderate	-3.58(-26.69 to 19.53)	Moderate	NA	Very serious	Very low
GET VS SMCC	-2.14(-4.85 to 0.57)	Serious	____	Not serious	____	Moderate	NA	NA	-2.14(-22.20 to 17.92)	Moderate	Not serious	Very serious	Very low
GET VS WAIT	-7.07(-20.00 to 5.86)	Not serious	____	Serious	____	Moderate	NA	NA	-7.06(-18.64 to 4.51)	Moderate	Not serious	Very serious	Very low
QIGO VS SMCC	____	____	____	____	____	____	1.44(-29.16 to 32.05)	Moderate	1.44(-29.16 to 32.05)	Moderate	NA	Very serious	Very low
QIGO VS WAIT	-3.48(-5.71 to -1.25)	Serious	____	Not serious	____	Moderate	NA	NA	-3.48(-23.48 to 16.52)	Moderate	Not serious	Very serious	Very low
SMCC VS WAIT	____	____	____	____	____	____	-4.92(-28.09 to 18.24)	Moderate	-4.92(-28.09 to 18.24)	Moderate	NA	Very serious	Very low
Anxiety
GET VS QIGO	____	____	____	____	____	____	-4.54(-6.60 to -2.49)	Moderate	-4.54(-6.60 to -2.49)	Moderate	NA	Not serious	Very low
GET VS SMCC	0.27(-1.00 to 1.54)	Serious	Not serious	Not serious	Not serious	Moderate	NA	NA	0.27(-1.00 to 1.54)	Moderate	Not serious	Very serious	Very low
GET VS WAIT	-5.76(-7.56 to -3.96)	Serious	Not serious	Not serious	Not serious	Moderate	NA	NA	-5.76(-7.56 to -3.96)	Moderate	Not serious	Serious	Low
QIGO VS SMCC	____	____	____	____	____	____	4.81(2.39 to 7.23)	Moderate	4.81(2.39 to 7.23)	Moderate	NA	Not serious	Very low
QIGO VS WAIT	____	____	____	____	____	____	-1.22(-2.20 to -0.23)	Moderate	-1.22(-2.20 to -0.23)	Moderate	Not serious	Very serious	Very low
SMCC VS WAIT	____	____	____	____	____	____	-6.03(-8.24 to -3.82)	Moderate	-6.03(-8.24 to -3.82)	Moderate	NA	Not serious	Very low
Depression
GET VS QIGO	____	____	____	____	____	____	-2.51(-7.45 to 2.43)	Moderate	-2.51(-7.45 to 2.43)	Moderate	NA	Very serious	Very low
GET VS SMCC	-0.49(-1.68 to 0.70)	Serious	____	Not serious	____	Moderate	NA	NA	-0.49(-5.34 to 4.36)	Moderate	Not serious	Very serious	Very low
GET VS WAIT	-3.37(-7.94 to 1.19)	Not serious	____	Serious	____	Moderate	NA	NA	-3.33(-6.80 to 0.14)	Moderate	Not serious	Serious	Low
QIGO VS SMCC	____	____	____	____	____	____	2.02(-4.90 to 8.94)	Moderate	2.02(-4.90 to 8.94)	Moderate	NA	Very serious	Very low
QIGO VS WAIT	-0.98(-2.06 to 0.09)	Serious	____	Not serious	____	Moderate	NA	NA	-0.82(-4.33 to 2.70)	Moderate	Not serious	Very serious	Very low
SMCC VS WAIT	____	____	____	____	____	____	-2.84(-8.80 to 3.12)	Moderate	-2.84(-8.80 to 3.12)	Moderate	NA	Very serious	Very low
Physical function
GET VS SMCC	5.54(-1.59 to 12.67)	Serious	____	Not serious	____	Moderate	NA	NA	5.54(-5.77 to 16.85)	Moderate	Not serious	Very serious	Very low
GET VS WAIT	3.89(-2.03 to 9.80)	Serious	____	Serious	____	Low	NA	NA	3.82(-2.28 to 9.91)	Low	Not serious	Not serious	Low
SMCC VS WAIT	____	____	____	____	____	____	-1.72(-14.58 to 11.13)	Low	-1.72(-14.58 to 11.13)	Low	NA	Serious	Very low
Sleep quality
GET VS QIGO	____	____	____	____	____	____	-1.96(-5.29 to 1.37)	Moderate	-1.96(-5.29 to 1.37)	Moderate	NA	Serious	Low
GET VS SMCC	-0.62(-2.16 to 0.92)	Serious	____	Not serious	____	Moderate	NA	NA	-0.62(-3.45 to 2.21)	Moderate	Not serious	Serious	Low
GET VS WAIT	-2.96(-5.01 to -0.92)	Not serious	____	Not serious	____	High	NA	NA	-2.96(-5.01 to -0.92)	High	Not serious	Serious	Modeate
QIGO VS SMCC	____	____	____	____	____	____	1.34(-3.03 to 5.71)	Moderate BDAC	1.34(-3.03 to 5.71)	Moderate	NA	Serious	Low
QIGO VS WAIT	-1.00(-2.12 to 0.12)	Serious	____	Not serious	____	Moderate	NA	NA	-1.00(-3.63 to 1.63)	Moderate	Not serious	Serious	Low
SMCC VS WAIT	____	____	____	____	____	____	-2.34(-5.83 to 1.15)	Moderate	-2.34(-5.83 to 1.15)	Moderate	NA	Serious	Low
