# Supplementary material for: Comparative efficacy of various exercise therapies for chronic fatigue syndrome: A systematic review and network meta-analysis
Source: iScience. 2025 Nov 21;28(12):114178. doi: 10.1016/j.isci.2025.114178 (PMC12744296; doi:10.1016/j.isci.2025.114178)
Supplement: Table S8. ICEMAN — Instrument for assessing the Credibility of Effect Modification Analyses (ICEMAN), related to STAR Methods. This table summarizes the credibility assessment of effect modification analyses in our study, evaluated using the ICEMAN tool. ICEMAN systematically rates potential effect modifiers across key methodological domains to determine overall credibility. Results support the robustness and interpretability of reported subgroup findings. [file mmc5.xlsx]

## Sheet: ICEMAN
Instrument for assessing the Credibility of Effect Modification Analyses (ICEMAN)
Instrument to assess the Credibility of Effect Modification Analyses (ICEMAN)
in a meta-analysis of randomized controlled trials
Version 1.1
Consider the following important instructions informed by common misapplications of ICEMAN in studies using the instrument
l Complete a separate credibility assessment per each effect modifier (e.g., age, comorbidity, drug dose, etc.), outcome (e.g., mortality, stroke, duration of hospital stay), time-point (e.g., 3 months, 6 months), and effect measure (e.g. relative risk, risk difference).
l Do not apply ICEMAN if the interaction p-value is 0.1 or larger, i.e., provides very little statistical support for the existence of an effect modification (ICEMAN is designed to address the possible claim of an effect modification rather than the claim of no effect modification).
l Response options on the left indicate definitely or probably reduced credibility, response options on the right probably or definitely increased credibility
l Completely unclear should be interpreted as probably reduced credibility.
l To ensure transparency, provide a supporting comment under each question that provides a rationale for the rating.
l To ensure transparency, provide a copy of the completed ICEMAN instrument in the supplement of your article.
Subgroup effect of GET on fatigue improvement at the end of treatment.
CREDIBILITY ASSESSMENT
Essential preliminary considerations to define the possible effect modification of interest State a single candidate effect modifier (e.g., age or comorbidity): CDC criteria vs NICE criteria vs Oxford criteria Was the effect modifier measured before or at randomization? [X] yes, continue [ ] no, stop here and refer to manual for further instructions State a single outcome and time-point (e.g., mo…
1: Is the analysis of effect modification based on comparison within rather than between trials? [X] Completely between [ ] Mostly between or unclear [ ] Mostly within [ ] Completely within Subgroup analysis or meta-regression comparing overall effects of each individual trial. This is typical for aggregate data meta-analysis. Subgroup analysis or meta-regression with most information coming from…
2: For within-trial comparisons, is the effect modification similar from trial to trial? [X] Not applicable: no or one within-RCT comparison [ ] Definitely not similar [ ] Probably not similar or unclear [ ] Mostly similar [ ] Definitely similar Effect modification reported for two or more trials and clearly different directions Effect modification not reported for individual trials or too imprec…
3: For between-trial comparisons, is the number of trials large? [ ] Not applicable: no between RCT comparison [X] Very small [ ] Rather small or unclear [ ] Rather large [ ] Large 1 or 2 or in smallest subgroup; 5 or less in continuous meta-regression 3-4 in smallest subgroup; 6-10 in continuous meta-regression 5-9 in smallest subgroup; 11 to 15 in continuous meta-regression 10 or more in smalle…
1: Is the analysis of effect modification based on comparison within rather than between trials? [X] Completely between [ ] Mostly between or unclear [ ] Mostly within [ ] Completely within Subgroup analysis or meta-regression comparing overall effects of each individual trial. This is typical for aggregate data meta-analysis. Subgroup analysis or meta-regression with most information coming from…
2: For within-trial comparisons, is the effect modification similar from trial to trial? [X] Not applicable: no or one within-RCT comparison [ ] Definitely not similar [ ] Probably not similar or unclear [ ] Mostly similar [ ] Definitely similar Effect modification reported for two or more trials and clearly different directions Effect modification not reported for individual trials or too imprec…
3: For between-trial comparisons, is the number of trials large? [ ] Not applicable: no between RCT comparison [X] Very small [ ] Rather small or unclear [ ] Rather large [ ] Large 1 or 2 or in smallest subgroup; 5 or less in continuous meta-regression 3-4 in smallest subgroup; 6-10 in continuous meta-regression 5-9 in smallest subgroup; 11 to 15 in continuous meta-regression 10 or more in smalle…
4: Was the direction of effect modification correctly hypothesized a priori? [ ] Definitely no [X] Probably no or unclear [ ] Probably yes [ ] Definitely yes Clearly post-hoc or results inconsistent with hypothesized direction or biologically very implausible Vague hypothesis or hypothesized direction unclear No prior protocol available but unequivocal statement of a priori hypothesis with correc…
5: Does a test for interaction suggest that chance is an unlikely explanation of the apparent effect modification? (consider irrespective of number of effect modifiers) [X] Chance a very likely explanation [ ] Chance a likely explanation or unclear [ ] Chance may not explain [ ] Chance an unlikely explanation Interaction or meta-regression p-value >0.05 Interaction or meta-regression p-value ≤0.0…
6: Did the authors test only a small number of effect modifiers or consider the number in their statistical analysis? [ ] Definitely no [X] Probably no or unclear [ ] Probably yes [ ] Definitely yes Explicitly exploratory analysis or large number of effect modifiers tested (e.g., greater than 10) and multiplicity not considered in analysis No mention of number or 4-10 effect modifiers tested and …
7: Did the authors use a random effects model? [ ] Definitely no [ ] Probably no or unclear [ ] Probably yes [X] Definitely yes Fixed (or common) effect or fixed effects model explicitly stated Probably fixed effect(s) model Probably random (or mixed) effects Random (or mixed) effects explicitly stated Comment: All subgroup analyses used random effects models.
8: If the effect modifier is a continuous variable, were arbitrary cut points avoided? [X] not applicable: not continuous [ ] Definitely no [ ] Probably no or unclear [ ] Probably yes [ ] Definitely yes Analysis based on exploratory cut point(s), e.g., picking cut point associated with highest interaction p-value Analysis based on cut point(s) of unclear origin Analysis based on pre-specified cut…
9 Optional: Are there any additional considerations that may increase or decrease credibility? (manual section 3.9) [X] not applicable [ ] Yes, probably decrease [ ] Yes, probably increase Comment: Not applicable.
10: How would you rate the overall credibility of the proposed effect modification? The overall rating should be driven by the items that decrease credibility. The following provides a sensible strategy: All responses definitely or probably decrease credibility or unclear very low Two or more responses definitely decrease credibility maximum usually low even if all other responses satisfy credi…
x
Very low credibility ∣ Low credibility ∣ Moderate credibility ∣ High credibility
Minimal to no support for effect modification; Use overall effect for each subgroup Some but insufficient support for effect modification; Use overall effect for each subgroup but note remaining uncertainty Likely effect modification; Use separate effects for each subgroup but note remaining uncertainty Very likely effect modification; Use separate effects for each subgroup Comment: Low credibili…
Subgroup effect of GET on physical function improvement at the end of treatment.
CREDIBILITY ASSESSMENT
Essential preliminary considerations to define the possible effect modification of interest State a single candidate effect modifier (e.g., age or comorbidity): CDC criteria vs NICE criteria vs Oxford criteria Was the effect modifier measured before or at randomization? [X] yes, continue [ ] no, stop here and refer to manual for further instructions State a single outcome and time-point (e.g., mo…
1: Is the analysis of effect modification based on comparison within rather than between trials? [X] Completely between [ ] Mostly between or unclear [ ] Mostly within [ ] Completely within Subgroup analysis or meta-regression comparing overall effects of each individual trial. This is typical for aggregate data meta-analysis. Subgroup analysis or meta-regression with most information coming from…
2: For within-trial comparisons, is the effect modification similar from trial to trial? [X] Not applicable: no or one within-RCT comparison [ ] Definitely not similar [ ] Probably not similar or unclear [ ] Mostly similar [ ] Definitely similar Effect modification reported for two or more trials and clearly different directions Effect modification not reported for individual trials or too imprec…
3: For between-trial comparisons, is the number of trials large? [ ] Not applicable: no between RCT comparison [X] Very small [ ] Rather small or unclear [ ] Rather large [ ] Large 1 or 2 or in smallest subgroup; 5 or less in continuous meta-regression 3-4 in smallest subgroup; 6-10 in continuous meta-regression 5-9 in smallest subgroup; 11 to 15 in continuous meta-regression 10 or more in smalle…
4: Was the direction of effect modification correctly hypothesized a priori? [ ] Definitely no [X] Probably no or unclear [ ] Probably yes [ ] Definitely yes Clearly post-hoc or results inconsistent with hypothesized direction or biologically very implausible Vague hypothesis or hypothesized direction unclear No prior protocol available but unequivocal statement of a priori hypothesis with correc…
5: Does a test for interaction suggest that chance is an unlikely explanation of the apparent effect modification? (consider irrespective of number of effect modifiers) [X] Chance a very likely explanation [ ] Chance a likely explanation or unclear [ ] Chance may not explain [ ] Chance an unlikely explanation Interaction or meta-regression p-value >0.05 Interaction or meta-regression p-value ≤0.0…
6: Did the authors test only a small number of effect modifiers or consider the number in their statistical analysis? [ ] Definitely no [X] Probably no or unclear [ ] Probably yes [ ] Definitely yes Explicitly exploratory analysis or large number of effect modifiers tested (e.g., greater than 10) and multiplicity not considered in analysis No mention of number or 4-10 effect modifiers tested and …
7: Did the authors use a random effects model? [ ] Definitely no [ ] Probably no or unclear [ ] Probably yes [X] Definitely yes Fixed (or common) effect or fixed effects model explicitly stated Probably fixed effect(s) model Probably random (or mixed) effects Random (or mixed) effects explicitly stated Comment: All subgroup analyses used random effects models.
8: If the effect modifier is a continuous variable, were arbitrary cut points avoided? [X] not applicable: not continuous [ ] Definitely no [ ] Probably no or unclear [ ] Probably yes [ ] Definitely yes Analysis based on exploratory cut point(s), e.g., picking cut point associated with highest interaction p-value Analysis based on cut point(s) of unclear origin Analysis based on pre-specified cut…
9 Optional: Are there any additional considerations that may increase or decrease credibility? (manual section 3.9) [X] not applicable [ ] Yes, probably decrease [ ] Yes, probably increase Comment: Not applicable.
10: How would you rate the overall credibility of the proposed effect modification? The overall rating should be driven by the items that decrease credibility. The following provides a sensible strategy: All responses definitely or probably decrease credibility or unclear very low Two or more responses definitely decrease credibility maximum usually low even if all other responses satisfy credi…
x
Very low credibility ∣ Low credibility ∣ Moderate credibility ∣ High credibility
Minimal to no support for effect modification; Use overall effect for each subgroup Some but insufficient support for effect modification; Use overall effect for each subgroup but note remaining uncertainty Likely effect modification; Use separate effects for each subgroup but note remaining uncertainty Very likely effect modification; Use separate effects for each subgroup Comment: Low credibili…
Subgroup effect of GET on fatigue improvement at the end of follow-up.
CREDIBILITY ASSESSMENT
Essential preliminary considerations to define the possible effect modification of interest State a single candidate effect modifier (e.g., age or comorbidity): CDC criteria vs NICE criteria vs Oxford criteria Was the effect modifier measured before or at randomization? [X] yes, continue [ ] no, stop here and refer to manual for further instructions State a single outcome and time-point (e.g., mo…
1: Is the analysis of effect modification based on comparison within rather than between trials? [X] Completely between [ ] Mostly between or unclear [ ] Mostly within [ ] Completely within Subgroup analysis or meta-regression comparing overall effects of each individual trial. This is typical for aggregate data meta-analysis. Subgroup analysis or meta-regression with most information coming from…
2: For within-trial comparisons, is the effect modification similar from trial to trial? [X] Not applicable: no or one within-RCT comparison [ ] Definitely not similar [ ] Probably not similar or unclear [ ] Mostly similar [ ] Definitely similar Effect modification reported for two or more trials and clearly different directions Effect modification not reported for individual trials or too imprec…
3: For between-trial comparisons, is the number of trials large? [ ] Not applicable: no between RCT comparison [X] Very small [ ] Rather small or unclear [ ] Rather large [ ] Large 1 or 2 or in smallest subgroup; 5 or less in continuous meta-regression 3-4 in smallest subgroup; 6-10 in continuous meta-regression 5-9 in smallest subgroup; 11 to 15 in continuous meta-regression 10 or more in smalle…
4: Was the direction of effect modification correctly hypothesized a priori? [ ] Definitely no [X] Probably no or unclear [ ] Probably yes [ ] Definitely yes Clearly post-hoc or results inconsistent with hypothesized direction or biologically very implausible Vague hypothesis or hypothesized direction unclear No prior protocol available but unequivocal statement of a priori hypothesis with correc…
5: Does a test for interaction suggest that chance is an unlikely explanation of the apparent effect modification? (consider irrespective of number of effect modifiers) [X] Chance a very likely explanation [ ] Chance a likely explanation or unclear [ ] Chance may not explain [ ] Chance an unlikely explanation Interaction or meta-regression p-value >0.05 Interaction or meta-regression p-value ≤0.0…
6: Did the authors test only a small number of effect modifiers or consider the number in their statistical analysis? [ ] Definitely no [X] Probably no or unclear [ ] Probably yes [ ] Definitely yes Explicitly exploratory analysis or large number of effect modifiers tested (e.g., greater than 10) and multiplicity not considered in analysis No mention of number or 4-10 effect modifiers tested and …
7: Did the authors use a random effects model? [ ] Definitely no [ ] Probably no or unclear [ ] Probably yes [X] Definitely yes Fixed (or common) effect or fixed effects model explicitly stated Probably fixed effect(s) model Probably random (or mixed) effects Random (or mixed) effects explicitly stated Comment: All subgroup analyses used random effects models.
8: If the effect modifier is a continuous variable, were arbitrary cut points avoided? [X] not applicable: not continuous [ ] Definitely no [ ] Probably no or unclear [ ] Probably yes [ ] Definitely yes Analysis based on exploratory cut point(s), e.g., picking cut point associated with highest interaction p-value Analysis based on cut point(s) of unclear origin Analysis based on pre-specified cut…
9 Optional: Are there any additional considerations that may increase or decrease credibility? (manual section 3.9) [X] not applicable [ ] Yes, probably decrease [ ] Yes, probably increase Comment: Not applicable.
10: How would you rate the overall credibility of the proposed effect modification? The overall rating should be driven by the items that decrease credibility. The following provides a sensible strategy: All responses definitely or probably decrease credibility or unclear very low Two or more responses definitely decrease credibility maximum usually low even if all other responses satisfy credi…
x
Very low credibility ∣ Low credibility ∣ Moderate credibility ∣ High credibility
Minimal to no support for effect modification; Use overall effect for each subgroup Some but insufficient support for effect modification; Use overall effect for each subgroup but note remaining uncertainty Likely effect modification; Use separate effects for each subgroup but note remaining uncertainty Very likely effect modification; Use separate effects for each subgroup Comment: Low credibili…
Subgroup effect of GET on physical function improvement at the end of follow-up.
CREDIBILITY ASSESSMENT
Essential preliminary considerations to define the possible effect modification of interest State a single candidate effect modifier (e.g., age or comorbidity): CDC criteria vs NICE criteria vs Oxford criteria Was the effect modifier measured before or at randomization? [X] yes, continue [ ] no, stop here and refer to manual for further instructions State a single outcome and time-point (e.g., mo…
1: Is the analysis of effect modification based on comparison within rather than between trials? [X] Completely between [ ] Mostly between or unclear [ ] Mostly within [ ] Completely within Subgroup analysis or meta-regression comparing overall effects of each individual trial. This is typical for aggregate data meta-analysis. Subgroup analysis or meta-regression with most information coming from…
2: For within-trial comparisons, is the effect modification similar from trial to trial? [X] Not applicable: no or one within-RCT comparison [ ] Definitely not similar [ ] Probably not similar or unclear [ ] Mostly similar [ ] Definitely similar Effect modification reported for two or more trials and clearly different directions Effect modification not reported for individual trials or too imprec…
3: For between-trial comparisons, is the number of trials large? [ ] Not applicable: no between RCT comparison [X] Very small [ ] Rather small or unclear [ ] Rather large [ ] Large ·1 or 2 or in smallest subgroup; 5 or less in continuous meta-regression 3-4 in smallest subgroup; 6-10 in continuous meta-regression 5-9 in smallest subgroup; 11 to 15 in continuous meta-regression 10 or more in small…
4: Was the direction of effect modification correctly hypothesized a priori? [ ] Definitely no [X] Probably no or unclear [ ] Probably yes [ ] Definitely yes Clearly post-hoc or results inconsistent with hypothesized direction or biologically very implausible Vague hypothesis or hypothesized direction unclear No prior protocol available but unequivocal statement of a priori hypothesis with correc…
5: Does a test for interaction suggest that chance is an unlikely explanation of the apparent effect modification? (consider irrespective of number of effect modifiers) [X] Chance a very likely explanation [ ] Chance a likely explanation or unclear [ ] Chance may not explain [ ] Chance an unlikely explanation Interaction or meta-regression p-value >0.05 Interaction or meta-regression p-value ≤0.0…
6: Did the authors test only a small number of effect modifiers or consider the number in their statistical analysis? [ ] Definitely no [X] Probably no or unclear [ ] Probably yes [ ] Definitely yes Explicitly exploratory analysis or large number of effect modifiers tested (e.g., greater than 10) and multiplicity not considered in analysis No mention of number or 4-10 effect modifiers tested and …
7: Did the authors use a random effects model? [ ] Definitely no [ ] Probably no or unclear [ ] Probably yes [X] Definitely yes Fixed (or common) effect or fixed effects model explicitly stated Probably fixed effect(s) model Probably random (or mixed) effects Random (or mixed) effects explicitly stated Comment: All subgroup analyses used random effects models.
8: If the effect modifier is a continuous variable, were arbitrary cut points avoided? [X] not applicable: not continuous [ ] Definitely no [ ] Probably no or unclear [ ] Probably yes [ ] Definitely yes Analysis based on exploratory cut point(s), e.g., picking cut point associated with highest interaction p-value Analysis based on cut point(s) of unclear origin Analysis based on pre-specified cut…
9 Optional: Are there any additional considerations that may increase or decrease credibility? (manual section 3.9) [X] not applicable [ ] Yes, probably decrease [ ] Yes, probably increase Comment: Not applicable.
10: How would you rate the overall credibility of the proposed effect modification? The overall rating should be driven by the items that decrease credibility. The following provides a sensible strategy: All responses definitely or probably decrease credibility or unclear very low Two or more responses definitely decrease credibility maximum usually low even if all other responses satisfy credi…
x
Very low credibility ∣ Low credibility ∣ Moderate credibility ∣ High credibility
Minimal to no support for effect modification; Use overall effect for each subgroup Some but insufficient support for effect modification; Use overall effect for each subgroup but note remaining uncertainty Likely effect modification; Use separate effects for each subgroup but note remaining uncertainty Very likely effect modification; Use separate effects for each subgroup Comment: Low credibili…
