# Supplementary material for: Comparative efficacy of various exercise therapies for chronic fatigue syndrome: A systematic review and network meta-analysis
Source: iScience. 2025 Nov 21;28(12):114178. doi: 10.1016/j.isci.2025.114178 (PMC12744296; doi:10.1016/j.isci.2025.114178)
Supplement: Table S9. Sensitivity analyses — Sensitivity analyses of short-term effect and follow-up outcomes, related to STAR Methods. This table presents the results of sensitivity analyses conducted to evaluate the robustness of the short-term and follow-up effect estimates. The consistency of findings across different analytical assumptions confirms the reliability of the primary results. [file mmc6.xlsx]

## Sheet: short-term
Sensitivity analyses of short-term effect
Sensitivity analysis by excluding trials with a dropout rate exceeding 20% and using waitlist as the reference
	Interventions	Main	excluding trials with a dropout rate exceeding 20%
Fatigue	RUUN v WAIT	-9.66(-18.20 to -1.12)	-9.66(-18.20 to -1.12)
	STRE v WAIT	-5.79(-14.17 to 2.58)	-5.79(-14.17 to 2.58)
	GET v WAIT	-6.93(-10.85 to -3.01)	-6.93(-10.85 to -3.01)
	QIGO v WAIT	-5.02(-9.79 to -0.25)	-5.02(-9.79 to -0.25)
	REFL v WAIT	-4.16(-11.11 to 2.80)	-4.16(-11.11 to 2.80)
	SMCC v WAIT	-0.27(-11.64 to 11.11)	-2.47(-9.49 to 4.56)
	YOGA v WAIT	-3.89(-12.89 to 5.11)	-3.89(-12.89 to 5.11)
	Interventions	Main	excluding trials with a dropout rate exceeding 20%
Anxiety	RUUN v WAIT	-	-
	STRE v WAIT	-4.22(-8.65 to 0.21)	-
	GET v WAIT	-5.27(-7.38 to -3.16)	-2.88(-5.13 to -0.63)
	QIGO v WAIT	-2.11(-3.10 to -1.11)	-1.08(-2.32 to 0.16)
	REFL v WAIT	-4.67(-7.30 to -2.05)	-1.02(-3.85 to 1.81)
	SMCC v WAIT	-4.85(-7.48 to -2.22)	-2.83(-5.66 to 0.00)
	YOGA v WAIT	-	-
	Interventions	Main	excluding trials with a dropout rate exceeding 20%
Depression	RUUN v WAIT	-	-
	STRE v WAIT	-4.22(-8.65 to 0.21)	-4.22(-9.04 to 0.60)
	GET v WAIT	-5.27(-7.38 to -3.16)	-5.27(-7.77 to -2.77)
	QIGO v WAIT	-2.11(-3.10 to -1.11)	-2.15(-3.67 to -0.63)
	REFL v WAIT	-4.67(-7.30 to -2.05)	-4.80(-7.91 to -1.69)
	SMCC v WAIT	-4.85(-7.48 to -2.22)	-4.85(-9.09 to -1.61)
	YOGA v WAIT	-	-
	Interventions	Main	excluding trials with a dropout rate exceeding 20%
Physical function	RUUN v WAIT	-	-
	STRE v WAIT	-	-
	GET v WAIT	6.41(4.87 to 7.96)	6.41(4.87, 7.96)
	QIGO v WAIT	2.30(-0.77 to 5.37)	2.30(-0.77, 5.37)
	REFL v WAIT	-	-
	SMCC v WAIT	3.15(-3.43 to 9.74)	3.15(-3.43, 9.74)
	YOGA v WAIT	-	-
Sensitivity analyses by separating the relaxation/flexibility intervention group into sham training and relaxation/flexibility
	Interventions	Main	Separating the relaxation/flexibility intervention
Fatigue	RUUN v WAIT	-9.66(-18.20 to -1.12)	-9.66(-18.20 to -1.12)
	STRE v WAIT	-5.79(-14.17 to 2.58)	-5.79(-14.17 to 2.58)
	GET v WAIT	-6.93(-10.85 to -3.01)	-6.93(-10.85 to -3.01)
	QIGO v WAIT	-5.02(-9.79 to -0.25)	-5.02(-9.79 to -0.25)
	REFL v WAIT	-4.16(-11.11 to 2.80)	-4.16(-11.11 to 2.80)
	SHAM v WAIT	-	-8.32(-21.82 to 5.18)
	SMCC v WAIT	-0.27(-11.64 to 11.11)	-2.47(-9.49 to 4.56)
	YOGA v WAIT	-3.89(-12.89 to 5.11)	-3.89(-12.89 to 5.11)
	Interventions	Main	Separating the relaxation/flexibility intervention
Anxiety	RUUN v WAIT	-4.22(-8.65 to 0.21)	-
	STRE v WAIT	-	-
	GET v WAIT	-5.27(-7.38 to -3.16)	-2.88(-5.10 to -0.66)
	QIGO v WAIT	-2.11(-3.10 to -1.11)	-1.40(-2.41 to 0.39)
	REFL v WAIT	-4.67(-7.30 to -2.05)	-1.02(-3.81 to 1.77)
	SMCC v WAIT	-4.85(-7.48 to -2.22)	-2.83(-5.60 to 0.06)
	YOGA v WAIT	-	-
Sensitivity analyses using standardized mean differences (no scale conversion): REML and DL random‑effects NMA.
	Interventions	Main	REML_SMD	DL_SMD
Fatigue	GET v WAIT	-9.66(-18.20 to -1.12)	-0.64 ( -1.06 to -0.23)	-0.64 ( -1.03 to -0.25)
	QIGO v WAIT	-5.79(-14.17 to 2.58)	-0.86 (-1.32 to -0.41)	-0.86 (-1.29 to -0.43)
	REFL v WAIT	-6.93(-10.85 to -3.01)	-0.12 ( -0.85 to 0.60)	-0.12 ( -0.81 to 0.58)
	RUNN v WAIT	-5.02(-9.79 to -0.25)	-25.63 (-30.95 to -20.30)	-25.63 (-30.94 to -20.31)
	SMCC v WAIT	-4.16(-11.11 to 2.80)	-0.03 ( -0.62 to 0.57)	-0.03 ( -0.59 to 0.54)
	STRE v WAIT	-0.27(-11.64 to 11.11)	-0.40 ( -1.32 to 0.52)	-0.39 ( -1.28 to 0.50)
	YOGA v WAIT	-3.89(-12.89 to 5.11)	-0.98 ( -2.05 to 0.09)	-0.98 ( -2.02 to 0.062)
	Interventions	Main	REML_SMD	DL_SMD
Depression	GET v WAIT	-5.27(-7.38 to -3.16)	-1.22 ( -1.69 to -0.75)	-1.22 ( -1.76 to -0.68)
	QIGO v WAIT	-2.11(-3.10 to -1.11)	-0.56 (-0.81 to -0.32)	-0.56 (-0.85 to -0.27)
	REFL v WAIT	-4.67(-7.30 to -2.05)	-1.11 ( -1.73 to -0.49)	-1.11 ( -1.80 to -0.41)
	RUNN v WAIT	-	-	-
	SMCC v WAIT	-4.85(-7.48 to -2.22)	-0.89 ( -1.48 to -0.30)	-0.89 ( -1.58 to -0.20)
	STRE v WAIT	-4.22(-8.65 to 0.21)	-0.99 ( -1.98 to 0.00)	-0.99 ( -2.05 to 0.07)
	YOGA v WAIT	-	-	-
	Interventions	Main	REML_SMD	DL_SMD
Anxiety	GET v WAIT	-5.27(-7.38 to -3.16)	-0.59 ( -1.07 to -0.10)	-0.59 ( -1.07 to -0.10)
	QIGO v WAIT	-2.11(-3.10 to -1.11)	-0.22 (-0.48 to 0.04)	-0.22 (-0.48 to 0.04)
	REFL v WAIT	-4.67(-7.30 to -2.05)	-0.14 ( -0.78 to 0.50)	-0.14 ( -0.78 to 0.50)
	RUNN v WAIT	-	-	-
	SMCC v WAIT	-4.85(-7.48 to -2.22)	-0.57 (-1.20 to 0.05)	-0.57 (-1.19 to 0.04)
	STRE v WAIT	-4.22(-8.65 to 0.21)	-	-
	YOGA v WAIT	-	-	-
	Interventions	Main	REML_SMD	DL_SMD
Physical function	GET v WAIT	6.41(4.87 to 7.96)	0.58 (0.08 to 1.08)	0.57 (0.11 to 1.04)
	QIGO v WAIT	2.30(-0.77 to 5.37)	0.37 (-0.68 to 1.41)	0.37 (-0.61 to 1.34)
	REFL v WAIT	-	-	-
	RUNN v WAIT	-	-	-
	SMCC v WAIT	2.30(-0.77 to 5.37)	0.45 ( -0.63 to 1.52)	0.44 ( -0.55 to 1.43)
	STRE v WAIT	-	-	-
	YOGA v WAIT	-	-	-

## Sheet: follow-up
Sensitivity analyses at the end of follow-up
Sensitivity analysis by excluding trials with a dropout rate exceeding 20% and using waitlist as the reference
	Interventions	Main	excluding trials with a dropout rate exceeding 20%
Fatigue	RUUN v WAIT	-	-
	STRE v WAIT	-	-
	GET v WAIT	-7.06(-18.64 to 4.51)	-10.68(-29.51 to 8.16)
	QIGO v WAIT	-3.48(-23.48 to 16.52)	-3.48(-30.08 to 23.12)
	REFL v WAIT	-	-
	SMCC v WAIT	-4.92(-28.09 to 18.24)	-8.54(-41.17 to 24.09)
	YOGA v WAIT	-	-
Anxiety	RUUN v WAIT	-	-
	STRE v WAIT	-	-
	GET v WAIT	-5.76(-7.56 to -3.96)	-5.76(-7.56 to -3.96)
	QIGO v WAIT	-1.22(-2.20 to -0.23)	-1.40(-2.75 to -0.05)
	REFL v WAIT	-	-
	SMCC v WAIT	-6.03(-8.24 to -3.82)	-6.03(-8.24 to -3.82)
	YOGA v WAIT	-	-
Depression	RUUN v WAIT	-	-
	STRE v WAIT	-	-
	GET v WAIT	-3.33(-6.80 to 0.14)	-3.37(-7.94 to 1.19)
	QIGO v WAIT	-0.82(-4.33 to 2.70)	-1.30(-7.73 to 5.13)
	REFL v WAIT	-	-
	SMCC v WAIT	-2.84(-8.80 to 3.12)	-2.88(-10.75 to 4.99)
	YOGA v WAIT	-	-
Physical function	RUUN v WAIT	-	-
	STRE v WAIT	-	-
	GET v WAIT	3.82(-2.28 to 9.91)	7.86(6.12 to 9.60)
	QIGO v WAIT	-	-
	REFL v WAIT	-	-
	SMCC v WAIT	-1.72(-14.58 to 11.13)	2.32(-5.02 to 9.66)
	YOGA v WAIT	-	-
Sensitivity analysis by excluding high risk of bias trails and using waitlist as the reference
	Interventions	Main	excluding high risk of bias trails
Fatigue	RUUN v WAIT	-	-
	STRE v WAIT	-	-
	GET v WAIT	-7.06(-18.64 to 4.51)	-7.06(-18.64 to 4.51)
	QIGO v WAIT	-3.48(-23.48 to 16.52)	-
	REFL v WAIT	-	-
	SMCC v WAIT	-4.92(-28.09 to 18.24)	-4.92(-28.09 to 18.24)
	YOGA v WAIT	-	-
Anxiety	RUUN v WAIT	-	-
	STRE v WAIT	-	-
	GET v WAIT	-5.76(-7.56 to -3.96)	-5.76(-7.56 to -3.96)
	QIGO v WAIT	-1.22(-2.20 to -0.23)	4.63(2.04 to 7.22)
	REFL v WAIT	-	-
	SMCC v WAIT	-6.03(-8.24 to -3.82)	-6.03(-8.24 to -3.82)
	YOGA v WAIT	-	-
Sensitivity analyses by excluding trials involving relaxation/flexibility
	Interventions	Main	excluding trials involving relaxation/flexibility
Physical function	RUUN v WAIT	-	-
	STRE v WAIT	-	-
	GET v WAIT	3.82(-2.28 to 9.91)	3.82(-2.28 to 9.91)
	QIGO v WAIT	-	-
	REFL v WAIT	-	-
	SMCC v WAIT	-1.72(-14.58 to 11.13)	-1.72(-14.58 to 11.13)
	YOGA v WAIT	-	-
